# Supplementary material for: Identification of MicroRNAs and their Targets Associated with Embryo Abortion during Chrysanthemum Cross Breeding via High-Throughput Sequencing
Source: PLoS One. 2015 Apr 24;10(4):e0124371. doi: 10.1371/journal.pone.0124371 (PMC4409343; doi:10.1371/journal.pone.0124371)
Supplement: S1 Dataset — (XLS) [file pone.0124371.s001.xls]

## Sheet: Sheet1
miRNA name	NE12		NE18		AE18
	Counts	Normalised	Counts	Normalised	Counts	Normalised
miR156a	10781	1058.47	15197	1304.33	7797	750.625
miR156f-3p	11	1.08	9	0.7725	0	0.01
miR157a	32158	3157.26	35546	3050.85	28443	2738.24
miR159a	1057	103.776	942	80.8501	923	88.8582
miR160a	14	1.3745	14	1.2016	28	2.6956
miR162a	284	27.883	318	27.2933	258	24.8379
miR164c	541	53.1151	980	84.1115	352	33.8874
miR165a	101	9.9161	123	10.5569	121	11.6488
miR165a-3p	74	7.2653	0	0.01	57	5.4875
miR166a	52222	5127.13	42996	3690.26	41222	3968.49
miR167a	7646	750.681	8915	765.157	7664	737.821
miR167c-3p	29	2.8472	34	2.9182	20	1.9254
miR168a	2990	293.557	4873	418.24	3687	354.951
miR168a-3p	31	3.0436	46	3.9481	32	3.0807
miR169g	104	10.2107	134	11.501	109	10.4935
miR169i-3p	1607	0.01	0	137.926	0	0.01
miR169r-3p	1426	140.004	0	0.01	1270	122.264
miR171b	138	13.5488	195	16.7365	176	16.9437
miR172a	0	0.01	2033	174.488	1053	101.373
miR172b	16326	1602.88	0	0.01	0	0.01
miR172e-3p	0	0.01	1049	90.0337	0	0.01
miR319a	71	6.9707	33	2.8323	85	8.183
miR390a	206	20.225	223	19.1397	144	13.863
miR391	21	2.0618	0	0.01	12	1.1553
miR395k-3p	32	3.1417	41	3.519	39	3.7546
miR395x	95	9.3271	0	0.01	0	0.01
miR396	2169	212.952	0	0.01	0	0.01
miR396a-3p	494	48.5007	528	45.3172	425	40.9152
miR396f	0	0.01	2055	176.377	1698	163.468
miR397a	58	5.6944	127	10.9002	0	7.9905
miR398a-5p	12	1.1782	8	0.6866	10	0.9627
miR399b	0	0.01	103	8.8403	0	0.01
miR403	107	10.5052	80	6.8662	91	8.7607
miR408-5p	0	0.01	0	0.01	108	10.3973
miR414	0	0.01	269	23.0878	0	0.01
miR419	660	64.7985	776	66.6026	561	54.0081
miR437	183	17.9669	183	15.7065	174	16.7512
miR447	118	11.5852	133	11.4151	147	14.1518
miR473	0	0.01	0	0.01	163	15.6922
miR473b	0	0.01	13	1.1158	0	0.01
miR474b	31	3.0436	44	3.7764	40	3.8508
miR477a	149	14.6288	203	17.4231		0.01
miR477b	0	0.01	0	0.01	106	10.2047
miR479	181	17.7705	200	17.1656	0	0.01
miR482a-5p	2786	273.528	1171	100.505	2704	260.317
miR530b	0	0.01	35	3.004	0	0.01
miR535b	0	0.01	1188	101.964	0	0.01
miR536	221	21.6977	182	15.6207	149	14.3444
miR538a	0	0.01	173	14.8483	0	0.01
miR780.2	337	33.0865	415	35.6187	375	36.1016
miR783	48	4.7126	76	6.5229	0	0.01
miR823-3p	22	2.16	0	0.01	33	3.1769
miR827	439	43.1008	578	49.6086	548	52.7565
miR829-3p	39	3.829	0	0.01	0	0.01
miR844-5p	379	37.2101	147	12.6167	0	0.01
miR845b	42	4.1235	25	2.1457	32	3.0807
miR847-5p	0	0.01	1328	113.98	0	0.01
miR857	53	5.2035	63	5.4072	53	5.1024
miR858b	37	3.6326	22	1.8882	30	2.8881
miR894	103	10.1125	198	16.994	139	13.3817
miR902a-5p	553	54.2933	0	0.01	0	0.01
miR904a	0	0.01	0	0.01	23	2.2142
miR915	234	22.974	297	25.4909	268	25.8006
miR1023b-3p	87	8.5416	132	11.3293	108	10.3973
miR1048-5p	62	6.0871	45	3.8623	41	3.9471
miR1114	212	20.8141	346	29.6965	188	18.099
miR1137	0	0.01	223	19.1397	0	0.01
miR1143-3p	16635	1633.22		0.01	14277	1374.46
miR1150.2	388	38.0937	482	41.3691	408	39.2786
miR1160.2	788	77.3655	984	84.4548	899	86.5477
miR1215	43	4.2217	51	4.3772	0	0.01
miR1217-5p	2229	218.842	2843	244.009	2431	234.035
miR1310	79	7.7562	142	12.1876	179	17.2325
miR1320-3p	888	87.1835	888	76.2153	674	64.8867
miR1432	45	4.4181	91	7.8104	59	5.68
miR1436	0	0.01	201	17.2514	0	0.01
miR1507a	59	5.7926	44	3.7764	23	2.2142
miR1510b-5p	0	0.01	0	0.01	13	1.2515
miR1516d	1054	103.481	1292	110.89	1258	121.109
miR1520d	80	7.8544	0	0.01	0	224.408
miR1520g	0	0.01	3223	276.624	2331	8.6644
miR1528	63	6.1853	84	7.2096	90	8.6644
miR1849	113	11.0943	0	0.01	0	0.01
miR1854-5p	33	3.2399	46	3.9481	45	4.3322
miR1858a	0	0.01	0	0.01	24	2.3105
miR1888b	85	8.3453	85	7.2954	74	7.1241
miR2081	57	5.5962	66	5.6647	59	5.68
miR2086-3p	0	0.01	86	7.3812	0	0.01
miR2105	303	29.7484	363	31.1556	296	28.4962
miR2118-5p	1436	140.986	4305	369.49	2570	247.417
miR2199	1644	161.407	2373	203.67	1740	167.512
miR2592ap	0	0.01	3239	277.997	2180	209.871
miR2606a	1569	154.044	2010	172.514	1522	146.524
miR2610a	13	1.2763	8	0.6866	0	0.01
miR2619a	0	0.01	5787	496.687	0	0.01
miR2627	64	6.2835	45	3.8623	60	5.7763
miR2628	0	0.01	72	6.1796	0	0.01
miR2643a	86	8.4434	102	8.7545	98	9.4346
miR2645	49	4.8108	65	5.5788	63	6.0651
miR2653a	208	20.4214	231	19.8263	195	18.7729
miR2670e	226	22.1886	190	16.3073	216	20.7945
miR2911	6131	601.939	11438	981.702	13515	1301.1
miR2916	440	43.199	526	45.1456	503	48.4243
miR2948-5p	797	78.2491	831	71.3231	680	65.4643
miR3447-5p	66	6.4799	0	0.01	89	8.5681
miR3514-5p	2640	259.194	0	0.01	0	0.01
miR3515	0	0.01	52	4.4631	55	5.2949
miR3520-5p	0	0.01	95	8.1537	74	7.1241
miR3946	0	0.01	115	9.8702	0	0.01
miR4221	0	0.01	0	0.01	51	4.9098
miR4235	0	0.01	162	13.9042	0	0.01
miR4249	0	0.01	31	2.6607	0	0.01
miR4250	291	28.5703	348	29.8682	274	26.3783
miR4342	57	5.5962	33	2.8323	38	3.6583
miR4343a	513	50.3661	595	51.0677	509	49.002
miR4348	43	4.2217	105	9.0119	68	6.5464
miR4349	758	74.4201	964	82.7383	934	89.9172
miR4357	480	47.1262	479	41.1117	405	38.9898
miR4364b	255	25.0358	320	27.465	226	21.7573
miR4366	59	5.7926	67	5.7505	0	0.01
miR4372b	0	0.01	72	6.1796	0	0.01
miR4380b	143	14.0397	177	15.1916	155	14.922
miR4385	0	0.01	19	1.6307	0	0.01
miR4387e	398	39.0755	267	22.9161	233	22.4312
miR4403	215	21.1086	161	13.8183	217	20.8908
miR4407	278	27.2939	326	27.98	0	0.01
miR4410	0	0.01	0	0.01	22	2.118
miR4413b	156	15.316	0	0.01	0	0.01
miR5020a	200	19.6359	253	21.7145	182	17.5213
miR5021	289	28.3739	457	39.2234	387	37.2569
miR5049c	124	12.1743	299	25.6626	734	70.663
miR5054	802	78.74	3716	318.937	4023	387.298
miR5072	0	0.01	308	26.4351	201	19.3505
miR5077	0	0.01	105	9.0119	63	6.0651
miR5138	194	19.0468	177	15.1916	164	15.7885
miR5139	0	0.01	106	9.0978	184	17.7139
miR5177	0	0.01	0	0.01	129	12.419
miR5215	0	0.01	22	1.8882	25	2.4068
miR5222	321	31.5156	0	0.01	0	0.01
miR5225a	43	4.2217	124	10.6427	94	9.0495
miR5231	12	1.1782	10	0.8583	12	1.1553
miR5234	138	13.5488	140	12.0159	113	10.8786
miR5235a	3647	358.061	3400	291.815	2212	212.952
miR5240	0	0.01	69	5.9221	54	5.1986
miR5242	601	59.0059	780	66.9459	530	51.0237
miR5243	223	21.894	0	0.01	0	0.01
miR5245	175	17.1814	217	18.6247	203	19.543
miR5248	101	9.9161	198	16.994	133	12.8041
miR5257	15	1.4727	77	6.6088	50	4.8136
miR5270a	314	30.8284	312	26.7784	289	27.8223
miR5274b-5p	1393	136.764	987	84.7123	963	92.709
miR5293	49	4.8108	0	0.01	0	0.01
miR5298b	66	6.4799	0	0.01	0	0.01
miR5373	48	4.7126	51	4.3772	37	3.562
miR5376	0	0.01	0	0.01	14	1.3478
miR5378	0	4.4181	45	4.7205	55	0.01
miR5380a	0	0.01	40	3.4331	0	0.01
miR5386	0	0.01	0	0.01	1687	162.409
miR5485	0	0.01	0	0.01	7	0.6739
miR5490	846	83.0599	408	35.0179	815	78.4609
miR5501	39	3.829	83	7.1237	87	8.3756
miR5503	54	5.3017	66	5.6647	55	5.2949
miR5513	481	47.2244	610	52.3551	512	49.2908
miR5519	91	8.9343	98	8.4112	76	7.3166
miR5524	47	4.6144	33	2.8323	47	4.5247
miR5525	0	0.01	1563	134.149	0	0.01
miR5532	0	0.01	26	2.2315	0	0.01
miR5534b	0	0.01	270	23.1736	0	0.01
miR5537	521	51.1516	589	50.5527	533	51.3125
miR5542	189	18.5559	149	12.7884	147	14.1518
miR5558-5p	36	3.5345	0	0.01	0	0.01
miR5565e	2603	255.561	2826	242.55	1942	186.958
miR5567	0	0.01	112	9.6127	0	0.01
miR5576	488	47.9116	530	45.4889	383	36.8718
miR5632	4345	426.59	5104	438.067	4140	398.562
miR5633	163	16.0033	0	0.01	177	17.04
miR5636	963	94.5469	1072	92.0077	912	87.7992
miR5641	154	15.1197	179	15.3632	203	19.543
miR5648-3p	452	44.3772	0	0.01	0	0.01
miR5654-3p	0	0.01	0	0.01	10	0.9627
miR5658	45	4.4181	70	6.008	79	7.6054
miR5675	0	0.01	69	5.9221	0	0.01
miR5718	0	0.01	0	0.01	27	2.5993
miR5721	4469	438.764	29	2.489	4868	468.647
miR5744	29	2.8472	43	3.6906	21	2.0217
miR5745b	189	18.5559	359	30.8123	0	0.01
miR5748	74	7.2653	128	10.986	82	7.8942
miR5751	20	1.9636	49	4.2056	23	2.2142
miR5761a	35	3.4363	68	5.8363	62	5.9688
miR5767	112	10.9961	102	8.7545	115	11.0712
miR5770a	0	0.01	137	11.7584	116	11.1674
miR5773	0	0.01	0	0.01	44	4.2359
miR5774a	164	16.1015	181	15.5349	147	14.1518
miR5777	33	3.2399	34	2.9182	44	4.2359
miR5779	151	14.8251	0	0.01	0	0.01
miR5791	657	64.504	906	77.7603	700	67.3897
miR5793	116	11.3888	92	7.8962	102	9.8196
miR5794	33	3.2399	42	3.6048	0	0.01
miR5802	99	9.7198	13	1.1158	101	9.7234
miR5813	0	0.01	412	35.3612	0	0.01
miR5815	133	13.0579	144	12.3592	177	17.04
miR5817	0	0.01	24	2.0599	37	3.562
miR5820	197	19.3414	188	16.1357	165	15.8847
miR5997	0	0.01	0	0.01	109	10.4935
miR5999	163	16.0033	0	0.01	207	19.9281
miR6025b	182	17.8687	210	18.0239	170	16.3661
miR6111-5p	98	9.6216	128	10.986	98	9.4346
miR6114-5p	60	5.8908	86	7.3812	46	4.4285
miR6116-3p	0	0.01	91	7.8104	0	0.01
miR6181	18	1.7672	0	0.01	0	0.01
miR6182	86	8.4434	74	6.3513	75	7.2203
miR6189	101	9.9161	100	8.5828	87	8.3756
miR6214	0	0.01	0	0.01	151	14.5369
miR6217a-5p	21	2.0618	0	0.01	0	0.01
miR6220-3p	1272	124.884	644	55.2733	1242	119.569
miR6300	1241	121.841	1600	137.325	2257	217.284
miR6429	50	4.909	39	3.3473	44	4.2359
miR6439a	134	13.1561	0	0.01	0	0.01
miR6446	14	1.3745	0	0.01	0	0.01
miR6449	72	7.0689	60	5.1497	36	3.4658
miR6455	0	0.01	266	22.8303	255	24.5491
miR6477	73	7.1671	86	7.3812	74	7.1241
miR6478	73	7.1671	86	7.3812	113	10.8786
miR6483	90	8.8362	0	0.01	0	0.01
miR7120a	2386	234.256	0	0.01	0	0.01
miR773b-3p	85	8.3453	88	7.5529	67	6.4502
miR774b-5p	551	54.0969	543	46.6047	453	43.6108
miR533e	0	0.01	33	2.8323	0	0.01
