# Supplementary material for: Identification of MicroRNAs and their Targets Associated with Embryo Abortion during Chrysanthemum Cross Breeding via High-Throughput Sequencing
Source: PLoS One. 2015 Apr 24;10(4):e0124371. doi: 10.1371/journal.pone.0124371 (PMC4409343; doi:10.1371/journal.pone.0124371)
Supplement: S2 Dataset — (XLS) [file pone.0124371.s002.xls]

## Sheet: NE12 vs NE18
miR-name	NE12-std	NE18-std	fold-change(log2 B/A)	p-value	sig-lable
miR165a-3p	7.2653	0.01	-9.50488	2.89e-25	**
miR169i-3p	0.01	137.926	13.7516	0	**
miR169r-3p	140.004	0.01	-13.7732	0	**
miR172a	0.01	174.488	14.0908	0	**
miR172b	1602.88	0.01	-17.2903	0	**
miR172e-3p	0.01	90.0337	13.1362	7.01e-287	**
miR319a	6.9707	2.8323	-1.29933	9.35e-06	**
miR391	2.0618	0.01	-7.68776	1.03e-07	**
miR395x	9.3271	0.01	-9.86528	3.2e-32	**
miR396	212.952	0.01	-14.3782	0	**
miR396f	0.01	176.377	14.1064	0	**
miR399b	0.01	8.8403	9.78795	8.48e-29	**
miR414	0.01	23.0878	11.1729	4.38e-74	**
miR473b	0.01	1.1158	6.80193	0.000303126	**
miR482a-5p	273.528	100.505	-1.44443	1.09e-200	**
miR530b	0.01	3.004	8.23074	3.02e-10	**
miR535b	0.01	101.964	13.3158	0	**
miR538a	0.01	14.8483	10.5361	6.78e-48	**
miR823-3p	2.16	0.01	-7.75489	4.82e-08	**
miR829-3p	3.829	0.01	-8.58082	1.13e-13	**
miR844-5p	37.2101	12.6167	-1.56036	3.85e-32	**
miR847-5p	0.01	113.98	13.4765	0	**
miR902a-5p	54.2933	0.01	-12.4066	6.5e-184	**
miR1137	0.01	19.1397	10.9024	1.55e-61	**
miR1143-3p	1633.22	0.01	-17.3174	0	**
miR1436	0.01	17.2514	10.7525	1.56e-55	**
miR1520d	7.8544	0.01	-9.61736	2.97e-27	**
miR1520g	0.01	276.624	14.7556	0	**
miR1849	11.0943	0.01	-10.1156	3.5e-38	**
miR2086-3p	0.01	7.3812	9.52771	3.68e-24	**
miR2118-5p	140.986	369.49	1.38998	6.1e-250	**
miR2592ap	0.01	277.997	14.7628	0	**
miR2619a	0.01	496.687	15.6	0	**
miR2628	0.01	6.1796	9.27137	2.43e-20	**
miR3447-5p	6.4799	0.01	-9.33983	1.29e-22	**
miR3514-5p	259.194	0.01	-14.6617	0	**
miR3515	0.01	4.4631	8.8019	6.95e-15	**
miR3520-5p	0.01	8.1537	9.67131	1.29e-26	**
miR3946	0.01	9.8702	9.94694	4.51e-32	**
miR4235	0.01	13.9042	10.4413	6.8e-45	**
miR4249	0.01	2.6607	8.05566	3.72e-09	**
miR4348	4.2217	9.0119	1.09401	1.38e-05	**
miR4372b	0.01	6.1796	9.27137	2.43e-20	**
miR4385	0.01	1.6307	7.34935	6.99e-06	**
miR4413b	15.316	0.01	-10.5808	2e-52	**
miR5049c	12.1743	25.6626	1.07583	3.73e-13	**
miR5054	78.74	318.937	2.0181	0	**
miR5072	0.01	26.4351	11.3682	1e-84	**
miR5077	0.01	9.0119	9.81569	2.41e-29	**
miR5139	0.01	9.0978	9.82937	1.29e-29	**
miR5215	0.01	1.8882	7.56087	1.06e-06	**
miR5222	31.5156	0.01	-11.6219	4.49e-107	**
miR5225a	4.2217	10.6427	1.33397	3.26e-08	**
miR5240	0.01	5.9221	9.20997	1.6e-19	**
miR5243	21.894	0.01	-11.0963	1.29e-74	**
miR5257	1.4727	6.6088	2.16592	1.12e-09	**
miR5293	4.8108	0.01	-8.91013	5.5e-17	**
miR5298b	6.4799	0.01	-9.33983	1.29e-22	**
miR5380a	0.01	3.4331	8.42337	1.31e-11	**
miR5490	83.0599	35.0179	-1.24606	6.44e-50	**
miR5525	0.01	134.149	13.7116	0	**
miR5532	0.01	2.2315	7.80187	8.61e-08	**
miR5534b	0.01	23.1736	11.1783	2.33e-74	**
miR5558-5p	3.5345	0.01	-8.46536	1.11e-12	**
miR5567	0.01	9.6127	9.9088	2.97e-31	**
miR5633	16.0033	0.01	-10.6442	9.62e-55	**
miR5648-3p	44.3772	0.01	-12.1156	1.84e-150	**
miR5675	0.01	5.9221	9.20997	1.6e-19	**
miR5721	438.764	2.489	-7.46174	0	**
miR5751	1.9636	4.2056	1.09881	0.00307469	**
miR5770a	0.01	11.7584	10.1995	4.49e-38	**
miR5779	14.8251	0.01	-10.5338	9.07e-51	**
miR5802	9.7198	1.1158	-3.12285	1.86e-20	**
miR5813	0.01	35.3612	11.788	4.25e-113	**
miR5817	0.01	2.0599	7.68643	3.02e-07	**
miR5999	16.0033	0.01	-10.6442	9.62e-55	**
miR6116-3p	0.01	7.8104	9.60925	1.59e-25	**
miR6181	1.7672	0.01	-7.46532	1.02e-06	**
miR6217a-5p	2.0618	0.01	-7.68776	1.03e-07	**
miR6220-3p	124.884	55.2733	-1.17594	8.67e-68	**
miR6439a	13.1561	0.01	-10.3615	3.87e-45	**
miR6446	1.3745	0.01	-7.10276	2.15e-05	**
miR6455	0.01	22.8303	11.1567	2.88e-73	**
miR6483	8.8362	0.01	-9.78728	1.45e-30	**
miR7120a	234.256	0.01	-14.5158	0	**

## Sheet: NE12 vs AE18
miR-name	NE12-std	AE18-std	fold-change(log2 C/A)	p-value	sig-lable
miR156f-3p	1.08	0.01	-6.75489	0.000433777	**
miR172a	0.01	101.373	13.3074	3.06376154655983e-313	**
miR172b	1602.88	0.01	-17.2903	0	**
miR395x	9.3271	0.01	-9.86528	9.79e-30	**
miR396	212.952	0.01	-14.3782	0	**
miR396f	0.01	163.468	13.9967	0	**
miR408-5p	0.01	10.3973	10.022	8.94e-33	**
miR473	0.01	15.6922	10.6158	4.24e-49	**
miR477a	14.6288	0.01	-10.5146	3.19e-46	**
miR477b	0.01	10.2047	9.99502	3.51e-32	**
miR479	17.7705	0.01	-10.7953	5.42e-56	**
miR783	4.7126	0.01	-8.88038	2.19e-15	**
miR829-3p	3.829	0.01	-8.58082	1.23e-12	**
miR844-5p	37.2101	0.01	-11.8615	1.91e-116	**
miR902a-5p	54.2933	0.01	-12.4066	1.44e-169	**
miR904a	0.01	2.2142	7.79064	1.51e-07	**
miR1215	4.2217	0.01	-8.72168	7.37e-14	**
miR1310	7.7562	17.2325	1.15171	8.4e-10	**
miR1507a	5.7926	2.2142	-1.38743	4.09e-05	**
miR1510b-5p	0.01	1.2515	6.96751	0.000139957	**
miR1520d	7.8544	0.01	-9.61736	3.72e-25	**
miR1520g	0.01	224.408	14.4538	0	**
miR1849	11.0943	0.01	-10.1156	3.13e-35	**
miR1858a	0.01	2.3105	7.85206	7.61e-08	**
miR2592ap	0.01	209.871	14.3572	0	**
miR2610a	1.2763	0.01	-6.99582	0.000106326	**
miR2911	601.939	1301.1	1.11205	0	**
miR3514-5p	259.194	0.01	-14.6617	0	**
miR3515	0.01	5.2949	9.04846	4.8e-17	**
miR3520-5p	0.01	7.1241	9.47656	1.1e-22	**
miR4221	0.01	4.9098	8.93952	7.38e-16	**
miR4366	5.7926	0.01	-9.17807	9.6e-19	**
miR4407	27.2939	0.01	-11.4144	1.31e-85	**
miR4410	0.01	2.118	7.72656	2.98e-07	**
miR4413b	15.316	0.01	-10.5808	2.33e-48	**
miR5049c	12.1743	70.663	2.53712	9.27e-104	**
miR5054	78.74	387.298	2.29828	0	**
miR5072	0.01	19.3505	10.9182	2.24e-60	**
miR5077	0.01	6.0651	9.24439	2.03e-19	**
miR5139	0.01	17.7139	10.7907	2.48e-55	**
miR5177	0.01	12.419	10.2783	5.23e-39	**
miR5215	0.01	2.4068	7.91097	3.84e-08	**
miR5222	31.5156	0.01	-11.6219	9.77e-99	**
miR5225a	4.2217	9.0495	1.10001	1.9e-05	**
miR5240	0.01	5.1986	9.02198	9.5e-17	**
miR5243	21.894	0.01	-11.0963	8.14e-69	**
miR5257	1.4727	4.8136	1.70865	1.44e-05	**
miR5293	4.8108	0.01	-8.91013	1.08e-15	**
miR5298b	6.4799	0.01	-9.33983	7e-21	**
miR5376	0.01	1.3478	7.07446	7.07e-05	**
miR5378	4.4181	0.01	-8.78728	1.81e-14	**
miR5386	0.01	162.409	13.9873	0	**
miR5501	3.829	8.3756	1.12922	2.66e-05	**
miR5558-5p	3.5345	0.01	-8.46536	1.01e-11	**
miR5648-3p	44.3772	0.01	-12.1156	9.86e-139	**
miR5718	0.01	2.5993	8.02198	9.79e-09	**
miR5745b	18.5559	0.01	-10.8577	1.96e-58	**
miR5770a	0.01	11.1674	10.1251	3.77e-35	**
miR5773	0.01	4.2359	8.72652	8.82e-14	**
miR5779	14.8251	0.01	-10.5338	7.82e-47	**
miR5794	3.2399	0.01	-8.33981	8.32e-11	**
miR5817	0.01	3.562	8.47654	1.05e-11	**
miR5997	0.01	10.4935	10.0353	4.51e-33	**
miR6181	1.7672	0.01	-7.46532	3.16e-06	**
miR6214	0.01	14.5369	10.5055	1.55e-45	**
miR6217a-5p	2.0618	0.01	-7.68776	3.84e-07	**
miR6439a	13.1561	0.01	-10.3615	1.21e-41	**
miR6446	1.3745	0.01	-7.10276	5.26e-05	**
miR6449	7.0689	3.4658	-1.0283	0.00034379	**
miR6455	0.01	24.5491	11.2615	2.1e-76	**
miR6483	8.8362	0.01	-9.78728	3.29e-28	**
miR7120a	234.256	0.01	-14.5158	0	**

## Sheet: NE18 vs AE18
miR-name	NE18-std	AE18-std	fold-change(log2 C/B)	p-value	sig-lable
miR160a	1.2016	2.6956	1.16565	0.0115385	*
miR164c	84.1115	33.8874	-1.31155	3.65e-54	**
miR165a-3p	0.01	5.4875	9.10001	2.26e-19	**
miR169i-3p	137.926	0.01	-13.7516	0	**
miR169r-3p	0.01	122.264	13.5777	0	**
miR172e-3p	90.0337	0.01	-13.1362	4.45e-291	**
miR391	0.01	1.1553	6.85212	0.000113295	**
miR319a	2.8323	8.183	1.53066	4.68e-08	**
miR399b	8.8403	0.01	-9.78795	3.26e-29	**
miR408-5p	0.01	10.3973	10.022	4.93e-36	**
miR414	23.0878	0.01	-11.1729	3.65e-75	**
miR473	0.01	15.6922	10.6158	5.32e-54	**
miR473b	1.1158	0.01	-6.80193	0.000266477	**
miR477a	17.4231	0.01	-10.7668	6.78e-57	**
miR477b	0.01	10.2047	9.99502	2.22e-35	**
miR479	17.1656	0.01	-10.7453	4.59e-56	**
miR482a-5p	100.505	260.317	1.37301	1.34e-178	**
miR530b	3.004	0.01	-8.23074	2.17e-10	**
miR535b	101.964	0.01	-13.3158	0	**
miR538a	14.8483	0.01	-10.5361	1.37e-48	**
miR783	6.5229	0.01	-9.34937	9.69e-22	**
miR823-3p	0.01	3.1769	8.31148	1.56e-11	**
miR844-5p	12.6167	0.01	-10.3011	2.15e-41	**
miR847-5p	113.98	0.01	-13.4765	0	**
miR904a	0.01	2.2142	7.79064	2.89e-08	**
miR1137	19.1397	0.01	-10.9024	1.97e-62	**
miR1143-3p	0.01	1374.46	17.0685	0	**
miR1215	4.3772	0.01	-8.77386	8.07e-15	**
miR1436	17.2514	0.01	-10.7525	2.43e-56	**
miR1510b-5p	0.01	1.2515	6.96751	5.34e-05	**
miR1858a	0.01	2.3105	7.85206	1.36e-08	**
miR2086-3p	7.3812	0.01	-9.52771	1.65e-24	**
miR2619a	496.687	0.01	-15.6	0	**
miR2628	6.1796	0.01	-9.27137	1.24e-20	**
miR3447-5p	0.01	8.5681	9.74283	7.94e-30	**
miR3946	9.8702	0.01	-9.94694	1.55e-32	**
miR4221	0.01	4.9098	8.93952	2.06e-17	**
miR4235	13.9042	0.01	-10.4413	1.52e-45	**
miR4249	2.6607	0.01	-8.05566	2.77e-09	**
miR4366	5.7505	0.01	-9.16754	3e-19	**
miR4372b	6.1796	0.01	-9.27137	1.24e-20	**
miR4385	1.6307	0.01	-7.34935	5.82e-06	**
miR4407	27.98	0.01	-11.4502	6.07e-91	**
miR4410	0.01	2.118	7.72656	6.13e-08	**
miR5049c	25.6626	70.663	1.46129	1.33e-54	**
miR5177	0.01	12.419	10.2783	6.81e-43	**
miR5376	0.01	1.3478	7.07446	2.52e-05	**
miR5378	4.7205	0.01	-8.8828	6.3e-16	**
miR5380a	3.4331	0.01	-8.42337	8.95e-12	**
miR5386	0.01	162.409	13.9873	0	**
miR5490	35.0179	78.4609	1.16388	6.11e-43	**
miR5525	134.149	0.01	-13.7116	0	**
miR5532	2.2315	0.01	-7.80187	6.72e-08	**
miR5534b	23.1736	0.01	-11.1783	1.93e-75	**
miR5567	9.6127	0.01	-9.9088	1.05e-31	**
miR5633	0.01	17.04	10.7347	1.42e-58	**
miR5675	5.9221	0.01	-9.20997	8.4e-20	**
miR5718	0.01	2.5993	8.02198	1.43e-09	**
miR5721	2.489	468.647	7.55679	0	**
miR5745b	30.8123	0.01	-11.5893	4.45e-100	**
miR5773	0.01	4.2359	8.72652	3.99e-15	**
miR5794	3.6048	0.01	-8.49378	2.5e-12	**
miR5802	1.1158	9.7234	3.12338	1.32e-20	**
miR5813	35.3612	0.01	-11.788	9.5e-115	**
miR5997	0.01	10.4935	10.0353	2.32e-36	**
miR5999	0.01	19.9281	10.9606	2.25e-68	**
miR6116-3p	7.8104	0.01	-9.60925	6.83e-26	**
miR6214	0.01	14.5369	10.5055	4.42e-50	**
miR6220-3p	55.2733	119.569	1.11319	3.62e-60	**
