# Supplementary material for: Identification of MicroRNAs and their Targets Associated with Embryo Abortion during Chrysanthemum Cross Breeding via High-Throughput Sequencing
Source: PLoS One. 2015 Apr 24;10(4):e0124371. doi: 10.1371/journal.pone.0124371 (PMC4409343; doi:10.1371/journal.pone.0124371)
Supplement: S3 Dataset — (XLS) [file pone.0124371.s003.xls]

## Sheet: all_miRNA_target.table
miR-name	Target gene number	Target_GeneID
miR1048-5p	2	Unigene26468_All[]~~Unigene47661_All[]
miR1114	9	CL137.Contig2_All[]~~CL955.Contig8_All[]~~CL4206.Contig2_All[]~~CL12022.Contig2_All[]~~CL12634.Contig1_All[]~~Unigene3202_All[]~~Unigene17113_All[]~~Unigene22493_All[]~~Unigene47172_All[]
miR1160.2	1	CL8864.Contig1_All[]
miR1217-5p	2	CL5360.Contig1_All[]~~CL5360.Contig4_All[]
miR1320-3p	1	CL5715.Contig1_All[]
miR1432	1	Unigene52620_All[]
miR1436	6	CL1595.Contig2_All[]~~CL1595.Contig3_All[]~~CL5761.Contig2_All[]~~CL5761.Contig6_All[]~~CL12617.Contig2_All[]~~Unigene47408_All[]
miR1510b-5p	5	CL1786.Contig2_All[]~~CL12817.Contig1_All[]~~Unigene39568_All[]~~Unigene45660_All[]~~Unigene54844_All[]
miR1520g	1	CL8107.Contig1_All[]
miR156a	9	CL889.Contig3_All[]~~CL9422.Contig1_All[]~~CL9422.Contig3_All[]~~CL9422.Contig4_All[]~~Unigene7595_All[]~~Unigene21692_All[]~~Unigene38879_All[]~~Unigene46712_All[]~~Unigene57912_All[]
miR157a	9	CL889.Contig3_All[]~~CL9422.Contig1_All[]~~CL9422.Contig3_All[]~~CL9422.Contig4_All[]~~Unigene7595_All[]~~Unigene21692_All[]~~Unigene38879_All[]~~Unigene46712_All[]~~Unigene57912_All[]
miR159a	5	CL7452.Contig1_All[]~~CL7452.Contig2_All[]~~CL9206.Contig1_All[]~~Unigene5605_All[]~~Unigene6865_All[]
miR160a	4	CL6013.Contig2_All[]~~Unigene374_All[]~~Unigene7539_All[]~~Unigene17545_All[]
miR165a	1	CL2494.Contig1_All[]
miR165a-3p	4	CL2494.Contig1_All[]~~CL14541.Contig1_All[]~~CL14541.Contig2_All[]~~Unigene11923_All[]
miR166a	2	CL1275.Contig3_All[]~~CL2494.Contig1_All[]
miR166g-3p	2	CL1275.Contig3_All[]~~CL2494.Contig1_All[]
miR167a	5	CL1486.Contig3_All[]~~Unigene3472_All[]~~Unigene3474_All[]~~Unigene3659_All[]~~Unigene13456_All[]
miR167c-3p	1	CL1819.Contig3_All[]
miR168a	3	Unigene26402_All[]~~Unigene32238_All[]~~Unigene33573_All[]
miR169g	4	CL8041.Contig5_All[]~~CL9507.Contig2_All[]~~Unigene13516_All[]~~Unigene37556_All[]
miR169i-3p	2	CL8107.Contig1_All[]~~Unigene18940_All[]
miR169r-3p	3	CL8107.Contig1_All[]~~Unigene18940_All[]~~Unigene61692_All[]
miR171b	3	CL12204.Contig2_All[]~~Unigene8503_All[]~~Unigene19926_All[]
miR172a	5	CL899.Contig1_All[]~~CL12144.Contig1_All[]~~CL12144.Contig2_All[]~~CL12417.Contig1_All[]~~CL12417.Contig2_All[]
miR172e-3p	9	CL899.Contig1_All[]~~CL5252.Contig2_All[]~~CL12144.Contig1_All[]~~CL12144.Contig2_All[]~~CL12417.Contig1_All[]~~CL12417.Contig2_All[]~~CL14424.Contig1_All[]~~CL14424.Contig2_All[]~~Unigene8592_All[]
miR1849	10	CL430.Contig1_All[]~~CL631.Contig1_All[]~~CL1726.Contig2_All[]~~CL1726.Contig5_All[]~~CL2451.Contig1_All[]~~CL8636.Contig2_All[]~~Unigene19655_All[]~~Unigene35121_All[]~~Unigene35124_All[]~~Unigene36795_All[]
miR2086-3p	1	CL14786.Contig2_All[]
miR2105	1	CL14456.Contig2_All[]
miR2118-5p	1	CL8107.Contig1_All[]
miR2199	1	CL13916.Contig2_All[]
miR2592ap	1	CL718.Contig4_All[]
miR2606a	10	CL13855.Contig1_All[]~~CL13855.Contig2_All[]~~CL13855.Contig3_All[]~~CL13855.Contig6_All[]~~CL13855.Contig7_All[]~~CL13855.Contig8_All[]~~CL13855.Contig10_All[]~~CL13855.Contig11_All[]~~CL13855.Contig12_All[]~~CL13855.Contig13_All[]
miR2628	1	Unigene25566_All[]
miR2643a	1	Unigene25995_All[]
miR2645	1	CL1443.Contig3_All[]
miR2653a	4	CL2656.Contig2_All[]~~CL7212.Contig3_All[]~~CL8265.Contig1_All[]~~CL9251.Contig1_All[]
miR2670e	1	CL9292.Contig5_All[]
miR2911	1	CL8107.Contig1_All[]
miR319a	1	CL9206.Contig1_All[]
miR3515	1	CL9511.Contig1_All[]
miR393b-5p	4	CL844.Contig20_All[]~~CL9657.Contig1_All[]~~CL9657.Contig2_All[]~~Unigene23693_All[]
miR394a	8	CL928.Contig3_All[]~~CL928.Contig4_All[]~~CL928.Contig5_All[]~~CL928.Contig6_All[]~~CL2514.Contig1_All[]~~CL2514.Contig2_All[]~~CL7240.Contig2_All[]~~Unigene740_All[]
miR395x	5	CL2906.Contig2_All[]~~CL2906.Contig4_All[]~~Unigene13756_All[]~~Unigene47771_All[]~~Unigene52133_All[]
miR396	25	CL3180.Contig3_All[]~~CL3180.Contig6_All[]~~CL3702.Contig1_All[]~~CL3702.Contig2_All[]~~CL5623.Contig1_All[]~~CL5741.Contig2_All[]~~CL6838.Contig1_All[]~~CL7358.Contig1_All[]~~CL9147.Contig3_All[]~~CL12038.Contig2_All[]~~CL14210.Contig2_All[]~~CL14210.Contig8_All[]~~CL14262.Contig1_All[]~~CL15279.Contig11_All[]~~Unigene13366_All[]~~Unigene16477_All[]~~Unigene16515_All[]~~Unigene21443_All[]~~Unige…
miR396f	1	Unigene38551_All[]
miR397a	1	Unigene13734_All[]
miR403	4	CL2553.Contig6_All[]~~CL3658.Contig2_All[]~~CL3658.Contig3_All[]~~CL7468.Contig4_All[]
miR408-5p	4	CL1645.Contig1_All[]~~CL3416.Contig2_All[]~~CL3416.Contig3_All[]~~CL13812.Contig1_All[]
miR414	511	CL120.Contig1_All[]~~CL156.Contig1_All[]~~CL156.Contig1_All[]~~CL156.Contig1_All[]~~CL156.Contig3_All[]~~CL156.Contig3_All[]~~CL156.Contig3_All[]~~CL156.Contig4_All[]~~CL156.Contig4_All[]~~CL156.Contig4_All[]~~CL156.Contig5_All[]~~CL156.Contig5_All[]~~CL156.Contig5_All[]~~CL156.Contig6_All[]~~CL156.Contig6_All[]~~CL156.Contig6_All[]~~CL156.Contig7_All[]~~CL156.Contig7_All[]~~CL156.Contig7_All[]~~…
miR419	14	CL715.Contig1_All[]~~CL7442.Contig2_All[]~~CL8686.Contig2_All[]~~CL10833.Contig2_All[]~~CL11761.Contig1_All[]~~CL14178.Contig2_All[]~~Unigene3682_All[]~~Unigene6284_All[]~~Unigene14933_All[]~~Unigene24823_All[]~~Unigene27678_All[]~~Unigene43436_All[]~~Unigene43436_All[]~~Unigene45023_All[]
miR4221	1	CL10113.Contig1_All[]
miR4235	2	CL4801.Contig2_All[]~~CL4801.Contig3_All[]
miR4249	1	Unigene16056_All[]
miR4250	1	CL3387.Contig3_All[]
miR4349	2	CL1583.Contig1_All[]~~Unigene25581_All[]
miR437	6	CL5538.Contig3_All[]~~CL5538.Contig6_All[]~~CL14096.Contig2_All[]~~Unigene19831_All[]~~Unigene28046_All[]~~Unigene61032_All[]
miR4372b	2	CL8166.Contig1_All[]~~CL8166.Contig2_All[]
miR4380b	11	CL15.Contig5_All[]~~CL15.Contig6_All[]~~CL645.Contig1_All[]~~CL645.Contig13_All[]~~CL645.Contig14_All[]~~CL645.Contig15_All[]~~CL645.Contig16_All[]~~CL645.Contig20_All[]~~CL645.Contig21_All[]~~CL9567.Contig1_All[]~~CL9567.Contig2_All[]
miR473	5	CL12984.Contig1_All[]~~Unigene25_All[]~~Unigene35218_All[]~~Unigene39807_All[]~~Unigene41154_All[]
miR474b	2	CL5846.Contig1_All[]~~CL5846.Contig3_All[]
miR5020a	1	CL6855.Contig3_All[]
miR5021	45	CL117.Contig3_All[]~~CL1612.Contig5_All[]~~CL1612.Contig11_All[]~~CL1612.Contig12_All[]~~CL1612.Contig15_All[]~~CL1612.Contig16_All[]~~CL1612.Contig17_All[]~~CL1612.Contig18_All[]~~CL1612.Contig19_All[]~~CL1612.Contig20_All[]~~CL1763.Contig2_All[]~~CL3361.Contig1_All[]~~CL3361.Contig2_All[]~~CL4154.Contig2_All[]~~CL4663.Contig2_All[]~~CL7170.Contig1_All[]~~CL7170.Contig2_All[]~~CL7170.Contig3_All…
miR5049c	3	CL9589.Contig4_All[]~~Unigene47408_All[]~~Unigene52251_All[]
miR5054	5	CL10500.Contig1_All[]~~CL10500.Contig2_All[]~~CL11648.Contig1_All[]~~CL11648.Contig2_All[]~~Unigene31245_All[]
miR5077	12	CL2329.Contig10_All[]~~CL2329.Contig11_All[]~~CL3213.Contig24_All[]~~CL3213.Contig25_All[]~~CL13649.Contig1_All[]~~CL13649.Contig2_All[]~~Unigene4468_All[]~~Unigene11789_All[]~~Unigene13772_All[]~~Unigene19798_All[]~~Unigene19799_All[]~~Unigene53239_All[]
miR5139	43	CL776.Contig1_All[]~~CL776.Contig2_All[]~~CL776.Contig5_All[]~~CL776.Contig8_All[]~~CL776.Contig9_All[]~~CL776.Contig10_All[]~~CL776.Contig11_All[]~~CL776.Contig12_All[]~~CL776.Contig16_All[]~~CL776.Contig18_All[]~~CL776.Contig19_All[]~~CL776.Contig20_All[]~~CL776.Contig21_All[]~~CL776.Contig22_All[]~~CL776.Contig23_All[]~~CL776.Contig24_All[]~~CL776.Contig25_All[]~~CL776.Contig27_All[]~~CL776.Co…
miR5215	1	CL15387.Contig5_All[]
miR5231	3	CL12160.Contig2_All[]~~Unigene17376_All[]~~Unigene18985_All[]
miR5234	7	CL2647.Contig4_All[]~~CL3910.Contig3_All[]~~CL12398.Contig1_All[]~~CL13083.Contig1_All[]~~CL13083.Contig2_All[]~~Unigene11739_All[]~~Unigene16643_All[]
miR5235a	1	CL5005.Contig1_All[]
miR5242	1	CL5672.Contig2_All[]
miR5243	1	CL13227.Contig1_All[]
miR5245	5	CL491.Contig1_All[]~~Unigene16476_All[]~~Unigene28885_All[]~~Unigene40263_All[]~~Unigene48736_All[]
miR5248	6	Unigene16030_All[]~~Unigene16408_All[]~~Unigene16413_All[]~~Unigene47586_All[]~~Unigene48887_All[]~~Unigene52646_All[]
miR5270a	5	CL2703.Contig1_All[]~~CL2703.Contig2_All[]~~CL2703.Contig5_All[]~~Unigene7114_All[]~~Unigene36450_All[]
miR5274b-5p	2	Unigene3130_All[]~~Unigene8262_All[]
miR5293	3	CL4296.Contig2_All[]~~CL4296.Contig5_All[]~~CL4296.Contig6_All[]
miR5298b	17	CL3857.Contig1_All[]~~CL3857.Contig2_All[]~~CL4825.Contig1_All[]~~CL4825.Contig2_All[]~~CL4825.Contig3_All[]~~CL4825.Contig4_All[]~~CL4971.Contig1_All[]~~CL4971.Contig2_All[]~~CL5243.Contig2_All[]~~CL6059.Contig3_All[]~~CL6059.Contig4_All[]~~CL7304.Contig3_All[]~~CL15849.Contig1_All[]~~CL15849.Contig3_All[]~~Unigene16413_All[]~~Unigene27486_All[]~~Unigene29834_All[]
miR530b	2	CL6192.Contig3_All[]~~Unigene15509_All[]
miR535b	11	CL863.Contig2_All[]~~CL2092.Contig7_All[]~~CL3561.Contig2_All[]~~CL3561.Contig3_All[]~~CL3561.Contig5_All[]~~CL6957.Contig1_All[]~~CL15906.Contig9_All[]~~Unigene330_All[]~~Unigene19573_All[]~~Unigene38207_All[]~~Unigene42069_All[]
miR5373	9	CL2789.Contig1_All[]~~CL2789.Contig2_All[]~~CL3207.Contig1_All[]~~CL11415.Contig1_All[]~~CL15863.Contig1_All[]~~CL15863.Contig4_All[]~~Unigene11666_All[]~~Unigene23357_All[]~~Unigene56488_All[]
miR5376	3	CL7980.Contig1_All[]~~CL7980.Contig2_All[]~~Unigene598_All[]
miR5380a	10	CL7782.Contig3_All[]~~CL10667.Contig2_All[]~~CL15742.Contig5_All[]~~Unigene12888_All[]~~Unigene16413_All[]~~Unigene23262_All[]~~Unigene29088_All[]~~Unigene45992_All[]~~Unigene58375_All[]~~Unigene63502_All[]
miR5386	1	CL8107.Contig1_All[]
miR5501	1	CL9292.Contig5_All[]
miR5503	2	CL2435.Contig4_All[]~~CL2435.Contig5_All[]
miR5519	1	Unigene3735_All[]
miR5534b	3	CL2553.Contig1_All[]~~Unigene9896_All[]~~Unigene19331_All[]
miR5537	3	CL11820.Contig2_All[]~~CL11820.Contig3_All[]~~CL12547.Contig3_All[]
miR5542	6	CL1458.Contig1_All[]~~CL1458.Contig2_All[]~~CL7981.Contig1_All[]~~CL7981.Contig2_All[]~~CL7981.Contig3_All[]~~CL9490.Contig1_All[]
miR5559-5p	1	Unigene2021_All[]
miR5567	8	CL4829.Contig1_All[]~~CL4829.Contig2_All[]~~CL4829.Contig3_All[]~~CL4829.Contig8_All[]~~CL4829.Contig9_All[]~~Unigene9700_All[]~~Unigene11829_All[]~~Unigene24845_All[]
miR5576	1	Unigene8468_All[]
miR5632	2	CL14101.Contig1_All[]~~Unigene48344_All[]
miR5633	1	Unigene7689_All[]
miR5641	26	CL597.Contig7_All[]~~CL1036.Contig2_All[]~~CL1036.Contig3_All[]~~CL1511.Contig1_All[]~~CL1511.Contig4_All[]~~CL1511.Contig7_All[]~~CL2954.Contig1_All[]~~CL2954.Contig2_All[]~~CL3307.Contig2_All[]~~CL4583.Contig2_All[]~~CL6473.Contig1_All[]~~CL6473.Contig4_All[]~~CL9876.Contig1_All[]~~CL9876.Contig2_All[]~~CL11773.Contig2_All[]~~Unigene1669_All[]~~Unigene10505_All[]~~Unigene10751_All[]~~Unigene165…
miR5648-3p	1	CL8132.Contig2_All[]
miR5654-3p	9	CL2266.Contig5_All[]~~CL2266.Contig9_All[]~~CL15826.Contig1_All[]~~CL15826.Contig3_All[]~~CL15826.Contig5_All[]~~Unigene9986_All[]~~Unigene9987_All[]~~Unigene27605_All[]~~Unigene58151_All[]
miR5658	6	CL4825.Contig1_All[]~~CL4825.Contig2_All[]~~CL4825.Contig4_All[]~~CL4971.Contig1_All[]~~CL4971.Contig2_All[]~~CL5243.Contig2_All[]
miR5675	4	CL2668.Contig1_All[]~~CL2668.Contig4_All[]~~CL2668.Contig5_All[]~~Unigene11847_All[]
miR5721	6	CL307.Contig4_All[]~~CL307.Contig7_All[]~~CL307.Contig8_All[]~~CL7931.Contig3_All[]~~Unigene10724_All[]~~Unigene29102_All[]
miR5748	1	CL2546.Contig5_All[]
miR5761a	6	CL1807.Contig3_All[]~~CL1807.Contig4_All[]~~CL3978.Contig2_All[]~~CL3978.Contig3_All[]~~CL11328.Contig1_All[]~~CL11328.Contig2_All[]
miR5770a	5	CL2778.Contig1_All[]~~CL2778.Contig2_All[]~~Unigene11751_All[]~~Unigene14004_All[]~~Unigene18538_All[]
miR5793	1	Unigene2209_All[]
miR5813	3	CL12808.Contig2_All[]~~CL12808.Contig3_All[]~~Unigene23217_All[]
miR5820	5	CL6883.Contig2_All[]~~CL6883.Contig6_All[]~~CL6883.Contig7_All[]~~Unigene33761_All[]~~Unigene48030_All[]
miR6111-5p	16	CL287.Contig2_All[]~~CL2623.Contig2_All[]~~CL5788.Contig1_All[]~~CL5788.Contig3_All[]~~CL5788.Contig6_All[]~~CL5788.Contig7_All[]~~CL6192.Contig3_All[]~~CL6192.Contig4_All[]~~CL6902.Contig1_All[]~~CL6902.Contig2_All[]~~CL8375.Contig2_All[]~~CL15848.Contig2_All[]~~Unigene3555_All[]~~Unigene14608_All[]~~Unigene15509_All[]~~Unigene35474_All[]
miR6182	1	CL14437.Contig1_All[]
miR6189	12	CL2382.Contig1_All[]~~CL2382.Contig2_All[]~~CL2382.Contig3_All[]~~CL2721.Contig2_All[]~~CL6478.Contig1_All[]~~CL8979.Contig2_All[]~~Unigene1969_All[]~~Unigene18224_All[]~~Unigene19961_All[]~~Unigene20704_All[]~~Unigene20900_All[]~~Unigene58928_All[]
miR6214	1	Unigene30120_All[]
miR6220-3p	2	Unigene16845_All[]~~Unigene45240_All[]
miR6300	2	CL6171.Contig1_All[]~~CL6171.Contig2_All[]
miR6429	1	Unigene6819_All[]
miR6439a	25	CL694.Contig5_All[]~~CL694.Contig6_All[]~~CL3459.Contig1_All[]~~CL3909.Contig3_All[]~~CL3909.Contig4_All[]~~CL7205.Contig1_All[]~~CL7205.Contig2_All[]~~CL9186.Contig4_All[]~~CL9861.Contig2_All[]~~CL9861.Contig3_All[]~~CL10404.Contig1_All[]~~CL10404.Contig2_All[]~~CL11306.Contig4_All[]~~CL14948.Contig2_All[]~~CL15699.Contig4_All[]~~Unigene1708_All[]~~Unigene4127_All[]~~Unigene18211_All[]~~Unigene2…
miR6446	2	CL6077.Contig2_All[]~~Unigene8714_All[]
miR6477	1	Unigene20983_All[]
miR773b-3p	2	CL1301.Contig1_All[]~~Unigene52640_All[]
miR774b-5p	2	CL10261.Contig1_All[]~~CL13873.Contig3_All[]
miR783	1	CL7864.Contig2_All[]
miR827	3	CL4624.Contig2_All[]~~CL10213.Contig5_All[]~~Unigene49760_All[]
miR829-3p	1	CL8665.Contig2_All[]
miR844-5p	1	CL9055.Contig2_All[]
miR847-5p	1	Unigene29574_All[]
miR857	2	CL4495.Contig4_All[]~~Unigene52236_All[]
miR858b	4	Unigene9847_All[]~~Unigene14959_All[]~~Unigene53385_All[]~~Unigene56179_All[]
miR894	9	CL3213.Contig24_All[]~~CL3213.Contig25_All[]~~CL7400.Contig1_All[]~~CL13649.Contig1_All[]~~CL13649.Contig2_All[]~~Unigene4468_All[]~~Unigene13772_All[]~~Unigene18289_All[]~~Unigene53239_All[]
miR915	4	CL1316.Contig2_All[]~~Unigene30014_All[]~~Unigene49565_All[]~~Unigene55628_All[]

## Sheet: Target_annotation
geneID	NE12_FPKM	NE18_FPKM	AE18_FPKM	Nr-ID	Nr-Score	Nr-Evalue	Nr-annotation	Nt-ID	Nt-Score	Nt-Evalue	Nt-annotation	Swissprot-ID	Swissprot-Score	Swissprot-Evalue	Swissprot-annotation	COG-Protein-or-Domain	COG-Score	COG-Evalue	COG-ID	COG-Function-Description	KO_id	KEGG-Evalue	KEGG-Score	KEGG-Gene	ko_definition	GO-BiologicalProcess	GO-MolecularFunction	Go-CellularComponent
CL10029.Contig2_All	3.291	2.6265	2.6487	--	--	--	--	--	--	--	--	--	--	--	--	--	--	--	--	--	--	--	--	--	--	-	-	-
CL10060.Contig2_All	8.56	6.5171	5.7919	gi|224116814|ref|XP_002331820.1|	92.4	2e-17	predicted protein [Populus trichocarpa] >gi|222875058|gb|EEF12189.1| predicted protein [Populus trichocarpa]	--	--	--	--	sp|Q1PEP5|NUCL2_ARATH	54.7	2e-07	Nucleolin 2 OS=Arabidopsis thaliana GN=NUCL2 PE=2 SV=1	MJ1643	52.4	2e-06	COG1196	Chromosome segregation ATPases	K11294	5e-07	54.7	ath:AT3G18610	nucleolin	-	-	-
CL10113.Contig1_All	0.9467	0.8113	0.6149	gi|118486874|gb|ABK95271.1|	384	2e-105	unknown [Populus trichocarpa]	gi|359494458|ref|XM_002268447.2|	143	4e-31	PREDICTED: Vitis vinifera uncharacterized LOC100267894 (LOC100267894), mRNA	sp|Q9SEE9|SR45_ARATH	368	4e-102	Arginine/serine-rich protein 45 OS=Arabidopsis thaliana GN=SR45 PE=1 SV=1	SPAC140.02	67	5e-11	COG0724	RNA-binding proteins (RRM domain)	K14325	1e-105	381	pop:POPTR_823076	RNA-binding protein with serine-rich domain 1	GO:0000398//mRNA splicing, via spliceosome;GO:0010182//sugar mediated signaling pathway	GO:0003676//nucleic acid binding;GO:0005515//protein binding	GO:0005730//nucleolus;GO:0016607//nuclear speck
CL10213.Contig5_All	27.7104	18.4861	19.6869	gi|255574982|ref|XP_002528397.1|	422.2	7e-117	conserved hypothetical protein [Ricinus communis] >gi|223532185|gb|EEF33990.1| conserved hypothetical protein [Ricinus communis]	gi|225314851|dbj|AK321200.1|	224	2e-55	Solanum lycopersicum cDNA, clone: LEFL1021BA09, HTC in leaf	--	--	--	--	--	--	--	--	--	--	--	--	--	--	-	-	-
CL1022.Contig1_All	36.0926	12.4107	27.5702	gi|255079428|ref|XP_002503294.1|	52.4	9e-06	predicted protein [Micromonas sp. RCC299] >gi|226518560|gb|ACO64552.1| predicted protein [Micromonas sp. RCC299]	gi|166064083|gb|AC216839.1|	67.9	2e-08	Populus trichocarpa clone POP031-N06, complete sequence	--	--	--	--	--	--	--	--	--	--	--	--	--	--	-	-	-
CL10246.Contig1_All	0.1329	0	0.1255	gi|303288121|ref|XP_003063349.1|	60.5	1e-08	predicted protein [Micromonas pusilla CCMP1545] >gi|226455181|gb|EEH52485.1| predicted protein [Micromonas pusilla CCMP1545]	gi|89953448|gb|DQ445142.1|	61.9	5e-07	Beta vulgaris chromosome 9 clone BAC123 genomic sequence	--	--	--	--	--	--	--	--	--	--	--	--	--	--	-	-	-
CL10261.Contig1_All	0.3064	0.6003	0.8686	--	--	--	--	--	--	--	--	--	--	--	--	--	--	--	--	--	--	--	--	--	--	-	-	-
CL10268.Contig1_All	3.1223	2.6654	2.3275	gi|359477919|ref|XP_002270164.2|	884.8	0	PREDICTED: ribosome biogenesis protein BMS1 homolog [Vitis vinifera]	gi|359477918|ref|XM_002270128.2|	507	1e-140	PREDICTED: Vitis vinifera ribosome biogenesis protein BMS1 homolog (LOC100253844), mRNA	sp|Q6YSF3|AN321_ORYSJ	65.9	1e-10	Acidic leucine-rich nuclear phosphoprotein 32-related protein 1 OS=Oryza sativa subsp. japonica GN=Os07g0607800 PE=2 SV=1	YPL217c	438	2e-122	COG5192	GTP-binding protein required for 40S ribosome biogenesis	K14569	0	935	vvi:100253844	ribosome biogenesis protein BMS1	GO:0006606//protein import into nucleus;GO:0006184//GTP catabolic process;GO:0042254//ribosome biogenesis;GO:0006406//mRNA export from nucleus	GO:0003924//GTPase activity;GO:0005525//GTP binding	GO:0005634//nucleus
CL10268.Contig2_All	6.2853	4.8295	5.9895	gi|359477919|ref|XP_002270164.2|	946	0	PREDICTED: ribosome biogenesis protein BMS1 homolog [Vitis vinifera]	gi|359477918|ref|XM_002270128.2|	561	1e-156	PREDICTED: Vitis vinifera ribosome biogenesis protein BMS1 homolog (LOC100253844), mRNA	sp|Q6YSF3|AN321_ORYSJ	74.3	3e-13	Acidic leucine-rich nuclear phosphoprotein 32-related protein 1 OS=Oryza sativa subsp. japonica GN=Os07g0607800 PE=2 SV=1	YPL217c	451	3e-126	COG5192	GTP-binding protein required for 40S ribosome biogenesis	K14569	0	996	vvi:100253844	ribosome biogenesis protein BMS1	GO:0006606//protein import into nucleus;GO:0006184//GTP catabolic process;GO:0042254//ribosome biogenesis;GO:0006406//mRNA export from nucleus	GO:0003924//GTPase activity;GO:0005525//GTP binding	GO:0005634//nucleus
CL10268.Contig3_All	4.7419	2.3084	2.8437	gi|359477919|ref|XP_002270164.2|	951	0	PREDICTED: ribosome biogenesis protein BMS1 homolog [Vitis vinifera]	gi|359477918|ref|XM_002270128.2|	561	1e-156	PREDICTED: Vitis vinifera ribosome biogenesis protein BMS1 homolog (LOC100253844), mRNA	sp|Q6YSF3|AN321_ORYSJ	67	4e-11	Acidic leucine-rich nuclear phosphoprotein 32-related protein 1 OS=Oryza sativa subsp. japonica GN=Os07g0607800 PE=2 SV=1	YPL217c	447	3e-125	COG5192	GTP-binding protein required for 40S ribosome biogenesis	K14569	0	1011	vvi:100253844	ribosome biogenesis protein BMS1	GO:0006606//protein import into nucleus;GO:0006406//mRNA export from nucleus	GO:0000166//nucleotide binding	-
CL10302.Contig1_All	9.592	8.031	8.8586	gi|224063411|ref|XP_002301133.1|	202.2	4e-50	predicted protein [Populus trichocarpa] >gi|222842859|gb|EEE80406.1| predicted protein [Populus trichocarpa]	gi|343455552|gb|JN389445.1|	129	2e-26	Arabidopsis thaliana At1g58370 (At1g58370), At1g58380 (At1g58380), At1g58390 (At1g58390), At1g58400 (At1g58400), At1g58420 (At1g58420), At1g58430 (At1g58430), At1g58440 (At1g58440), At1g58450 (At1g58450), At1g58460 (At1g58460), At1g58470 (At1g58470), At1g58520 (At1g58520), At1g58936-like protein, At1g22090-like protein, At1g58602 (At1g58602), At1g59312 (At1g59312), At1g59359 (At1g59359), At1g5940…	--	--	--	--	TM0070	105	5e-22	COG3693	Beta-1,4-xylanase	--	--	--	--	--	GO:0010413//glucuronoxylan metabolic process;GO:0030968//endoplasmic reticulum unfolded protein response;GO:0045492//xylan biosynthetic process	GO:0043169//cation binding;GO:0031176//endo-1,4-beta-xylanase activity	GO:0005618//cell wall;GO:0005739//mitochondrion;GO:0005576//extracellular region
CL1036.Contig2_All	0.8155	0.4992	0.5136	gi|359490792|ref|XP_002268036.2|	787.7	0	PREDICTED: splicing factor 3A subunit 3-like [Vitis vinifera] >gi|302144037|emb|CBI23142.3| unnamed protein product [Vitis vinifera]	gi|224034730|gb|BT069544.1|	212	9e-52	Zea mays full-length cDNA clone ZM_BFb0152L20 mRNA, complete cds	--	--	--	--	SPBC36.09	286	9e-77	COG5188	Splicing factor 3a, subunit 3	K12827	0	773	gmx:100815393	splicing factor 3A subunit 3	GO:0000085//G2 phase of mitotic cell cycle;GO:0006312//mitotic recombination;GO:0050826//response to freezing;GO:0000741//karyogamy;GO:0009793//embryo development ending in seed dormancy;GO:0006406//mRNA export from nucleus;GO:0016579//protein deubiquitination;GO:0016571//histone methylation;GO:0045694//regulation of embryo sac egg cell differentiation;GO:0010388//cullin deneddylation;GO:0009640/…	GO:0008270//zinc ion binding;GO:0003676//nucleic acid binding	GO:0005829//cytosol;GO:0005634//nucleus
CL1036.Contig3_All	0.1491	0.1753	0.1127	gi|359490792|ref|XP_002268036.2|	787.7	0	PREDICTED: splicing factor 3A subunit 3-like [Vitis vinifera] >gi|302144037|emb|CBI23142.3| unnamed protein product [Vitis vinifera]	gi|224034730|gb|BT069544.1|	212	1e-51	Zea mays full-length cDNA clone ZM_BFb0152L20 mRNA, complete cds	--	--	--	--	SPBC36.09	286	1e-76	COG5188	Splicing factor 3a, subunit 3	K12827	0	773	gmx:100815393	splicing factor 3A subunit 3	GO:0000085//G2 phase of mitotic cell cycle;GO:0006312//mitotic recombination;GO:0050826//response to freezing;GO:0000741//karyogamy;GO:0009793//embryo development ending in seed dormancy;GO:0006406//mRNA export from nucleus;GO:0016579//protein deubiquitination;GO:0016571//histone methylation;GO:0045694//regulation of embryo sac egg cell differentiation;GO:0010388//cullin deneddylation;GO:0009640/…	GO:0008270//zinc ion binding;GO:0003676//nucleic acid binding	GO:0005829//cytosol;GO:0005634//nucleus
CL10386.Contig1_All	2.4078	0.758	1.2187	gi|356546968|ref|XP_003541891.1|	146.4	1e-33	PREDICTED: uncharacterized protein LOC100793952 [Glycine max]	gi|330250293|gb|CP002685.1|	69.9	7e-09	Arabidopsis thaliana chromosome 2, complete sequence	--	--	--	--	--	--	--	--	--	--	--	--	--	--	-	-	-
CL10404.Contig1_All	1.232	0.7658	0.9626	gi|350536285|ref|NP_001233983.1|	632.1	1e-179	amino acid transporter [Solanum lycopersicum] >gi|27447655|gb|AAO13688.1|AF013279_1 amino acid transporter [Solanum lycopersicum]	gi|225319802|dbj|AK329983.1|	105	2e-19	Solanum lycopersicum cDNA, clone: LEFL3162J01, HTC in root	sp|P92934|AAP6_ARATH	611	8e-175	Amino acid permease 6 OS=Arabidopsis thaliana GN=AAP6 PE=1 SV=1	YKL146w	51.2	9e-06	COG0814	Amino acid permeases	K14209	3e-13	75.9	aly:ARALYDRAFT_497022	solute carrier family 36 (proton-coupled amino acid transporter)	GO:0015827//tryptophan transport;GO:0015810//aspartate transport	GO:0015172//acidic amino acid transmembrane transporter activity;GO:0015175//neutral amino acid transmembrane transporter activity	GO:0005886//plasma membrane
CL10404.Contig2_All	2.7512	2.0328	2.9185	gi|350536285|ref|NP_001233983.1|	646.4	0	amino acid transporter [Solanum lycopersicum] >gi|27447655|gb|AAO13688.1|AF013279_1 amino acid transporter [Solanum lycopersicum]	gi|225319802|dbj|AK329983.1|	105	2e-19	Solanum lycopersicum cDNA, clone: LEFL3162J01, HTC in root	sp|P92934|AAP6_ARATH	625	4e-179	Amino acid permease 6 OS=Arabidopsis thaliana GN=AAP6 PE=1 SV=1	YKL146w	58.9	4e-08	COG0814	Amino acid permeases	K14209	1e-16	87	aly:ARALYDRAFT_497022	solute carrier family 36 (proton-coupled amino acid transporter)	GO:0015810//aspartate transport;GO:0009624//response to nematode;GO:0015804//neutral amino acid transport;GO:0043090//amino acid import;GO:0015827//tryptophan transport	GO:0015175//neutral amino acid transmembrane transporter activity;GO:0015172//acidic amino acid transmembrane transporter activity	GO:0005886//plasma membrane;GO:0016021//integral to membrane
CL10425.Contig1_All	2.5037	3.091	2.6119	gi|255550852|ref|XP_002516474.1|	65.5	7e-75	conserved hypothetical protein [Ricinus communis] >gi|223544294|gb|EEF45815.1| conserved hypothetical protein [Ricinus communis]	--	--	--	--	sp|Q8H0U8|RH42_ARATH	93.2	6e-19	DEAD-box ATP-dependent RNA helicase 42 OS=Arabidopsis thaliana GN=RH42 PE=1 SV=2	YLR106c	78.2	6e-14	COG5271	AAA ATPase containing von Willebrand factor type A (vWA) domain	K13172	5e-83	266	vvi:100256073	serine/arginine repetitive matrix protein 2	-	-	-
CL10425.Contig2_All	4.4285	3.5873	2.9401	gi|224092224|ref|XP_002309517.1|	58.5	6e-07	predicted protein [Populus trichocarpa] >gi|222855493|gb|EEE93040.1| predicted protein [Populus trichocarpa]	--	--	--	--	sp|Q8H0U8|RH42_ARATH	93.2	7e-19	DEAD-box ATP-dependent RNA helicase 42 OS=Arabidopsis thaliana GN=RH42 PE=1 SV=2	YLR106c	78.2	7e-14	COG5271	AAA ATPase containing von Willebrand factor type A (vWA) domain	K13172	4e-98	357	vvi:100256073	serine/arginine repetitive matrix protein 2	-	-	-
CL10490.Contig1_All	11.8721	13.5664	11.2166	gi|359473398|ref|XP_002268324.2|	52	2e-06	PREDICTED: protein SUPPRESSOR OF npr1-1, CONSTITUTIVE 1-like [Vitis vinifera]	--	--	--	--	sp|Q9FKZ1|DRL42_ARATH	60.1	4e-10	Probable disease resistance protein At5g66900 OS=Arabidopsis thaliana GN=At5g66900 PE=2 SV=1	ECU09g0200	48.9	2e-06	COG4886	Leucine-rich repeat (LRR) protein	K03013	3e-07	51.6	vvi:100258335	DNA-directed RNA polymerases I, II, and III subunit RPABC1	-	-	-
CL10500.Contig1_All	1.6724	2.1421	1.0939	--	--	--	--	--	--	--	--	--	--	--	--	--	--	--	--	--	--	--	--	--	--	-	-	-
CL10500.Contig2_All	7.6479	13.8778	13.7668	--	--	--	--	--	--	--	--	--	--	--	--	--	--	--	--	--	--	--	--	--	--	-	-	-
CL10667.Contig2_All	0.1057	3.8832	0.0499	gi|297803488|ref|XP_002869628.1|	215.7	1e-54	hypothetical protein ARALYDRAFT_492203 [Arabidopsis lyrata subsp. lyrata] >gi|297315464|gb|EFH45887.1| hypothetical protein ARALYDRAFT_492203 [Arabidopsis lyrata subsp. lyrata]	--	--	--	--	--	--	--	--	--	--	--	--	--	K11279	1e-55	215	aly:ARALYDRAFT_492203	nucleosome assembly protein 1-like 1	GO:0006281//DNA repair;GO:0009294//DNA mediated transformation	-	GO:0005829//cytosol;GO:0005634//nucleus
CL10800.Contig2_All	0.3375	0	0.1594	gi|326518348|dbj|BAJ88203.1|	60.1	1e-08	predicted protein [Hordeum vulgare subsp. vulgare]	--	--	--	--	sp|P21997|SSGP_VOLCA	50.8	2e-07	Sulfated surface glycoprotein 185 OS=Volvox carteri PE=1 SV=1	CC3494_1	47	9e-06	COG3637	Opacity protein and related surface antigens	K15174	1e-05	46.6	pop:POPTR_751858	RNA polymerase II-associated factor 1	-	-	GO:0016023//cytoplasmic membrane-bounded vesicle
CL10807.Contig2_All	11.9163	8.7453	9.1249	gi|255542904|ref|XP_002512515.1|	417.2	4e-115	conserved hypothetical protein [Ricinus communis] >gi|223548476|gb|EEF49967.1| conserved hypothetical protein [Ricinus communis]	gi|383100944|emb|HE601750.1|	67.9	3e-08	Arabidopsis halleri subsp. halleri BAC clone 10J4	--	--	--	--	--	--	--	--	--	K11666	2e-61	235	osa:4352518	INO80 complex subunit B	-	-	-
CL10833.Contig2_All	7.4111	7.8595	7.0523	gi|225431806|ref|XP_002272864.1|	1014.6	0	PREDICTED: phospholipase D p1-like [Vitis vinifera]	gi|225431805|ref|XM_002272828.1|	373	1e-100	PREDICTED: Vitis vinifera phospholipase D p1-like (LOC100261987), mRNA	sp|Q9LRZ5|PLDP1_ARATH	995	0	Phospholipase D p1 OS=Arabidopsis thaliana GN=PLDP1 PE=2 SV=1	SPAC2F7.16c	201	4e-51	COG1502	Phosphatidylserine/phosphatidylglycerophosphate/cardiolipin synthases and related enzymes	K01115	0	1014	vvi:100261987	phospholipase D [EC:3.1.4.4]	GO:0031348//negative regulation of defense response;GO:0016036//cellular response to phosphate starvation;GO:0019375//galactolipid biosynthetic process;GO:0006995//cellular response to nitrogen starvation;GO:0009867//jasmonic acid mediated signaling pathway;GO:0009862//systemic acquired resistance, salicylic acid mediated signaling pathway;GO:0010363//regulation of plant-type hypersensitive respo…	GO:0004630//phospholipase D activity;GO:0032440//2-alkenal reductase [NAD(P)] activity;GO:0005543//phospholipid binding;GO:0070290//NAPE-specific phospholipase D activity	GO:0005773//vacuole
CL10845.Contig2_All	11.1156	5.7205	6.9123	gi|359488070|ref|XP_002263876.2|	77.4	9e-13	PREDICTED: uncharacterized protein LOC100261268 [Vitis vinifera]	gi|357163319|ref|XM_003579646.1|	113	7e-22	PREDICTED: Brachypodium distachyon histone-lysine N-methyltransferase SUVR2-like (LOC100835285), mRNA	sp|Q8W595|SUVR4_ARATH	469	3e-132	Histone-lysine N-methyltransferase SUVR4 OS=Arabidopsis thaliana GN=SUVR4 PE=2 SV=2	SPBC428.08c	113	1e-24	COG2940	Proteins containing SET domain	K11420	1e-27	123	bdi:100843697	euchromatic histone-lysine N-methyltransferase [EC:2.1.1.43]	GO:0034968//histone lysine methylation	GO:0008270//zinc ion binding;GO:0018024//histone-lysine N-methyltransferase activity	GO:0005730//nucleolus;GO:0009506//plasmodesma;GO:0005694//chromosome
CL10860.Contig1_All	3.7032	1.9713	3.2706	gi|224136294|ref|XP_002322293.1|	153.3	3e-36	predicted protein [Populus trichocarpa] >gi|222869289|gb|EEF06420.1| predicted protein [Populus trichocarpa]	gi|332640072|gb|CP002686.1|	95.6	6e-17	Arabidopsis thaliana chromosome 3, complete sequence	--	--	--	--	--	--	--	--	--	K15340	3e-07	53.9	vvi:100256089	DNA cross-link repair 1A protein	-	-	-
CL10955.Contig1_All	8.39	8.3528	8.1059	gi|225433862|ref|XP_002264772.1|	1631.7	0	PREDICTED: ATPase family AAA domain-containing protein 2B-like [Vitis vinifera]	gi|225433861|ref|XM_002264736.1|	969	0	PREDICTED: Vitis vinifera ATPase family AAA domain-containing protein 2B-like (LOC100242365), mRNA	sp|F4IAE9|Y1591_ARATH	1498	0	ATPase family AAA domain-containing protein At1g05910 OS=Arabidopsis thaliana GN=At1g05910 PE=2 SV=1	SPAC31G5.19	486	9e-137	COG0464	ATPases of the AAA+ class	K13525	3e-59	229	smo:SELMODRAFT_269585	transitional endoplasmic reticulum ATPase	-	GO:0017111//nucleoside-triphosphatase activity;GO:0005524//ATP binding	GO:0005634//nucleus
CL10955.Contig2_All	2.7645	1.9693	2.6119	gi|225433862|ref|XP_002264772.1|	1350.1	0	PREDICTED: ATPase family AAA domain-containing protein 2B-like [Vitis vinifera]	gi|225433861|ref|XM_002264736.1|	969	0	PREDICTED: Vitis vinifera ATPase family AAA domain-containing protein 2B-like (LOC100242365), mRNA	sp|F4IAE9|Y1591_ARATH	1245	0	ATPase family AAA domain-containing protein At1g05910 OS=Arabidopsis thaliana GN=At1g05910 PE=2 SV=1	SPAC31G5.19	481	3e-135	COG0464	ATPases of the AAA+ class	K13525	3e-59	228	smo:SELMODRAFT_269585	transitional endoplasmic reticulum ATPase	-	GO:0017111//nucleoside-triphosphatase activity;GO:0005524//ATP binding	GO:0005634//nucleus
CL1109.Contig1_All	4.0604	3.9771	2.2378	gi|300175007|emb|CBK20318.2|	55.1	1e-06	unnamed protein product [Blastocystis hominis]	gi|300681434|emb|FN564428.1|	71.9	9e-10	Triticum aestivum chromosome 3B-specific BAC library, contig ctg0091b	sp|Q56WH4|HDT2_ARATH	62.4	3e-10	Histone deacetylase HDT2 OS=Arabidopsis thaliana GN=HDT2 PE=1 SV=2	XF1267	64.3	2e-10	COG5297	Cellobiohydrolase A (1,4-beta-cellobiosidase A)	K11323	4e-12	70.1	vcn:VOLCADRAFT_121342	histone arginine demethylase JMJD6 [EC:1.14.11.-]	-	GO:0005488//binding;GO:0003824//catalytic activity	-
CL11209.Contig2_All	3.2282	1.9762	2.2875	--	--	--	--	--	--	--	--	--	--	--	--	--	--	--	--	--	--	--	--	--	--	-	-	-
CL11306.Contig4_All	3.2735	1.4798	1.9508	gi|297842269|ref|XP_002889016.1|	687.6	0	hypothetical protein ARALYDRAFT_895389 [Arabidopsis lyrata subsp. lyrata] >gi|297334857|gb|EFH65275.1| hypothetical protein ARALYDRAFT_895389 [Arabidopsis lyrata subsp. lyrata]	gi|359492137|ref|XM_002282329.2|	365	7e-98	PREDICTED: Vitis vinifera sugar transporter ERD6-like 6 (LOC100266019), mRNA	sp|Q9FRL3|ERDL6_ARATH	684	0	Sugar transporter ERD6-like 6 OS=Arabidopsis thaliana GN=At1g75220 PE=1 SV=1	CC0814	170	4e-42	COG0477	Permeases of the major facilitator superfamily	K08145	0	666	vvi:100266019	MFS transporter, SP family, solute carrier family 2 (facilitated glucose transporter), member 8	GO:0055085//transmembrane transport;GO:0009753//response to jasmonic acid stimulus;GO:0055114//oxidation-reduction process;GO:0009694//jasmonic acid metabolic process;GO:0042593//glucose homeostasis;GO:0008643//carbohydrate transport;GO:0010030//positive regulation of seed germination	GO:0032440//2-alkenal reductase [NAD(P)] activity;GO:0005351//sugar:hydrogen symporter activity	GO:0016021//integral to membrane;GO:0009705//plant-type vacuole membrane;GO:0005794//Golgi apparatus;GO:0005886//plasma membrane
CL11328.Contig1_All	2.3131	1.4037	1.8053	gi|356501576|ref|XP_003519600.1|	493.8	5e-138	PREDICTED: uncharacterized protein LOC100807139 [Glycine max]	gi|258679596|gb|AC237870.1|	75.8	2e-10	Solanum tuberosum clone RH141P18, complete sequence	sp|Q5PNS0|Y3228_ARATH	143	5e-34	PHD finger protein At3g20280 OS=Arabidopsis thaliana GN=At3g20280 PE=2 SV=1	--	--	--	--	--	K02603	3e-06	52.8	gmx:100798547	origin recognition complex subunit 1	-	-	-
CL11328.Contig2_All	1.4783	0.9399	1.3477	gi|356501576|ref|XP_003519600.1|	494.2	3e-138	PREDICTED: uncharacterized protein LOC100807139 [Glycine max]	gi|258679596|gb|AC237870.1|	75.8	2e-10	Solanum tuberosum clone RH141P18, complete sequence	sp|Q5PNS0|Y3228_ARATH	143	5e-34	PHD finger protein At3g20280 OS=Arabidopsis thaliana GN=At3g20280 PE=2 SV=1	--	--	--	--	--	K02603	3e-06	52.8	gmx:100798547	origin recognition complex subunit 1	-	-	-
CL11410.Contig1_All	1.0538	0.8515	0.9209	gi|224080674|ref|XP_002306206.1|	119	0	predicted protein [Populus trichocarpa] >gi|222849170|gb|EEE86717.1| predicted protein [Populus trichocarpa]	gi|147776974|emb|AM457042.2|	77.8	5e-11	Vitis vinifera contig VV78X034443.92, whole genome shotgun sequence	sp|Q9SDA8|FBL10_ARATH	484	8e-164	F-box/LRR-repeat protein 10 OS=Arabidopsis thaliana GN=FBL10 PE=2 SV=1	--	--	--	--	--	K14515	2e-12	73.2	sbi:SORBI_04g006870	EIN3-binding F-box protein	GO:0006511//ubiquitin-dependent protein catabolic process;GO:0006486//protein glycosylation	GO:0004842//ubiquitin-protein ligase activity	GO:0009536//plastid
CL11410.Contig2_All	2.3347	1.7151	1.4626	gi|224080674|ref|XP_002306206.1|	761.9	0	predicted protein [Populus trichocarpa] >gi|222849170|gb|EEE86717.1| predicted protein [Populus trichocarpa]	gi|147776974|emb|AM457042.2|	77.8	5e-11	Vitis vinifera contig VV78X034443.92, whole genome shotgun sequence	sp|Q9SDA8|FBL10_ARATH	613	1e-175	F-box/LRR-repeat protein 10 OS=Arabidopsis thaliana GN=FBL10 PE=2 SV=1	--	--	--	--	--	K14515	2e-12	73.2	sbi:SORBI_04g006870	EIN3-binding F-box protein	GO:0006511//ubiquitin-dependent protein catabolic process;GO:0006486//protein glycosylation	GO:0004842//ubiquitin-protein ligase activity	GO:0009536//plastid
CL11415.Contig1_All	3.6247	3.5503	4.7418	gi|221193330|gb|ACM07709.1|	112.5	1e-24	NBS-LRR resistance-like protein 1O [Lactuca sativa]	gi|219563674|gb|FJ235163.1|	63.9	6e-08	Lactuca sativa NBS-LRR resistance-like protein RGC1E gene, partial cds	sp|Q7XBQ9|RGA2_SOLBU	68.9	6e-13	Disease resistance protein RGA2 OS=Solanum bulbocastanum GN=RGA2 PE=1 SV=1	--	--	--	--	--	K03013	2e-16	82	vvi:100258335	DNA-directed RNA polymerases I, II, and III subunit RPABC1	GO:0006952//defense response	GO:0043531//ADP binding	-
CL11642.Contig1_All	89.5743	81.5577	83.1779	gi|357513641|ref|XP_003627109.1|	459.5	8e-128	Zinc finger protein [Medicago truncatula] >gi|355521131|gb|AET01585.1| Zinc finger protein [Medicago truncatula]	gi|357513640|ref|XM_003627061.1|	236	7e-59	Medicago truncatula Zinc finger protein (MTR_8g017210) mRNA, complete cds	sp|Q700D2|JKD_ARATH	334	1e-91	Zinc finger protein JACKDAW OS=Arabidopsis thaliana GN=JKD PE=1 SV=1	--	--	--	--	--	--	--	--	--	--	GO:0009987//cellular process	-	-
CL11648.Contig1_All	5.1031	3.8449	1.8544	--	--	--	--	--	--	--	--	--	--	--	--	--	--	--	--	--	--	--	--	--	--	-	-	-
CL11648.Contig2_All	4.0484	1.8882	0.7285	--	--	--	--	--	--	--	--	--	--	--	--	--	--	--	--	--	--	--	--	--	--	-	-	-
CL11686.Contig2_All	30.3727	21.1269	24.2212	gi|15239643|ref|NP_197410.1|	54.3	4e-06	heavy metal transport/detoxification domain-containing protein [Arabidopsis thaliana] >gi|332005267|gb|AED92650.1| heavy metal transport/detoxification domain-containing protein [Arabidopsis thaliana]	gi|358347305|ref|XM_003637651.1|	109	7e-21	Medicago truncatula Dual-specificity protein phosphatase-like protein (MTR_099s0001) mRNA, partial cds	sp|Q9T0K5|LRX3_ARATH	142	3e-34	Leucine-rich repeat extensin-like protein 3 OS=Arabidopsis thaliana GN=LRX3 PE=1 SV=1	XF0818	94	5e-19	COG2730	Endoglucanase	K01115	7e-23	106	vcn:VOLCADRAFT_99471	phospholipase D [EC:3.1.4.4]	-	-	GO:0009506//plasmodesma;GO:0005618//cell wall
CL117.Contig3_All	5.8586	4.2611	4.4939	gi|255550357|ref|XP_002516229.1|	225.7	9e-58	conserved hypothetical protein [Ricinus communis] >gi|223544715|gb|EEF46231.1| conserved hypothetical protein [Ricinus communis]	--	--	--	--	--	--	--	--	--	--	--	--	--	--	--	--	--	--	-	-	-
CL11760.Contig1_All	3.0133	4.4862	4.5551	gi|262752410|gb|ACY69610.1|	148.3	5e-35	TIR-NBS-LRR resistance-like protein RGC151 [Helianthus annuus]	gi|224145029|ref|XM_002325465.1|	60	2e-06	Populus trichocarpa tir-nbs-lrr resistance protein, mRNA	sp|Q40392|TMVRN_NICGU	113	6e-26	TMV resistance protein N OS=Nicotiana glutinosa GN=N PE=1 SV=1	--	--	--	--	--	--	--	--	--	--	GO:0050896//response to stimulus	-	-
CL11761.Contig1_All	4.3136	3.3066	2.6933	gi|302143887|emb|CBI22748.3|	624.8	1e-177	unnamed protein product [Vitis vinifera]	gi|225470178|ref|XM_002268175.1|	107	4e-20	PREDICTED: Vitis vinifera pentatricopeptide repeat-containing protein At1g55630-like (LOC100255723), mRNA	sp|Q9M1D8|PP288_ARATH	587	7e-168	Pentatricopeptide repeat-containing protein At3g60050 OS=Arabidopsis thaliana GN=At3g60050 PE=2 SV=1	--	--	--	--	--	K15336	3e-29	128	vvi:100259391	tRNA (cytosine38-C5)-methyltransferase [EC:2.1.1.204]	-	-	GO:0005774//vacuolar membrane;GO:0005739//mitochondrion
CL11773.Contig2_All	1.1524	0.4233	0.2722	--	--	--	--	gi|224713565|gb|FJ184077.1|	60	2e-06	Primula merrilliana microsatellite Pm15 sequence	--	--	--	--	--	--	--	--	--	--	--	--	--	--	-	-	-
CL11820.Contig2_All	0.427	0.956	1.1527	gi|225433219|ref|XP_002285402.1|	511.1	1e-143	PREDICTED: peptide transporter PTR3-A [Vitis vinifera] >gi|296083701|emb|CBI23690.3| unnamed protein product [Vitis vinifera]	gi|126566589|gb|EF416079.1|	149	7e-33	Sesbania rostrata cDNA-AFLP fragment 038BT41M13-679.3 genomic sequence	sp|Q9FNL7|PTR3_ARATH	456	8e-129	Peptide transporter PTR3-A OS=Arabidopsis thaliana GN=PTR3-A PE=2 SV=1	SPBC13A2.04c	88.2	2e-17	COG3104	Dipeptide/tripeptide permease	K14638	3e-83	306	ppp:PHYPADRAFT_134814	solute carrier family 15 (peptide/histidine transporter), member 3/4	GO:0042538//hyperosmotic salinity response;GO:0080052//response to histidine;GO:0042742//defense response to bacterium;GO:0009624//response to nematode;GO:0042939//tripeptide transport;GO:0009753//response to jasmonic acid stimulus;GO:0043201//response to leucine;GO:0009611//response to wounding;GO:0009751//response to salicylic acid stimulus;GO:0009737//response to abscisic acid stimulus;GO:0042…	GO:0042936//dipeptide transporter activity;GO:0042937//tripeptide transporter activity	GO:0005886//plasma membrane
CL11820.Contig3_All	4.6663	7.991	6.2575	gi|225433219|ref|XP_002285402.1|	961.8	0	PREDICTED: peptide transporter PTR3-A [Vitis vinifera] >gi|296083701|emb|CBI23690.3| unnamed protein product [Vitis vinifera]	gi|126566589|gb|EF416079.1|	149	1e-32	Sesbania rostrata cDNA-AFLP fragment 038BT41M13-679.3 genomic sequence	sp|Q9FNL7|PTR3_ARATH	843	0	Peptide transporter PTR3-A OS=Arabidopsis thaliana GN=PTR3-A PE=2 SV=1	ECU11g1050	118	5e-26	COG3104	Dipeptide/tripeptide permease	K14638	4e-149	526	ppp:PHYPADRAFT_134814	solute carrier family 15 (peptide/histidine transporter), member 3/4	GO:0042538//hyperosmotic salinity response;GO:0080052//response to histidine;GO:0042742//defense response to bacterium;GO:0009624//response to nematode;GO:0042939//tripeptide transport;GO:0009753//response to jasmonic acid stimulus;GO:0043201//response to leucine;GO:0009611//response to wounding;GO:0009751//response to salicylic acid stimulus;GO:0009737//response to abscisic acid stimulus;GO:0042…	GO:0042936//dipeptide transporter activity;GO:0042937//tripeptide transporter activity	GO:0005886//plasma membrane
CL11841.Contig1_All	17.6697	10.0709	10.3979	gi|225450795|ref|XP_002279542.1|	469.2	8e-131	PREDICTED: uncharacterized protein LOC100251003 [Vitis vinifera]	gi|222424470|dbj|AK317526.1|	131	2e-27	Arabidopsis thaliana AT3G05545 mRNA, partial cds, clone: RAFL24-13-L24	--	--	--	--	--	--	--	--	--	--	--	--	--	--	-	GO:0005488//binding	-
CL11895.Contig2_All	1.6496	1.6395	1.7878	gi|359484112|ref|XP_003633066.1|	1187.9	0	PREDICTED: protease 2-like isoform 2 [Vitis vinifera]	gi|359484111|ref|XM_003633018.1|	561	1e-156	PREDICTED: Vitis vinifera protease 2-like, transcript variant 2 (LOC100852965), mRNA	--	--	--	--	alr3911	617	3e-176	COG1770	Protease II	K01354	0	1162	gmx:100820540	oligopeptidase B [EC:3.4.21.83]	GO:0006508//proteolysis;GO:0010048//vernalization response	GO:0004252//serine-type endopeptidase activity;GO:0070008//serine-type exopeptidase activity	GO:0005634//nucleus;GO:0005829//cytosol;GO:0005739//mitochondrion
CL11956.Contig1_All	10.4586	10.5251	9.9975	gi|225456459|ref|XP_002284444.1|	636.3	0	PREDICTED: V-type proton ATPase subunit C [Vitis vinifera] >gi|297734491|emb|CBI15738.3| unnamed protein product [Vitis vinifera]	gi|359491131|ref|XM_002284408.2|	305	7e-80	PREDICTED: Vitis vinifera V-type proton ATPase subunit C-like (LOC100266332), mRNA	sp|Q9SDS7|VATC_ARATH	597	6e-171	V-type proton ATPase subunit C OS=Arabidopsis thaliana GN=VHA-C PE=1 SV=1	YKL080w	207	4e-53	COG5127	Vacuolar H+-ATPase V1 sector, subunit C	K02148	0	636	vvi:100266332	V-type H+-transporting ATPase subunit C [EC:3.6.3.14]	GO:0043255//regulation of carbohydrate biosynthetic process;GO:0051788//response to misfolded protein;GO:0009853//photorespiration;GO:0030243//cellulose metabolic process;GO:0006007//glucose catabolic process;GO:0006816//calcium ion transport;GO:0009651//response to salt stress;GO:0015991//ATP hydrolysis coupled proton transport;GO:0007033//vacuole organization;GO:0009809//lignin biosynthetic pro…	GO:0046961//proton-transporting ATPase activity, rotational mechanism	GO:0000325//plant-type vacuole;GO:0009507//chloroplast;GO:0005794//Golgi apparatus;GO:0005829//cytosol;GO:0000221//vacuolar proton-transporting V-type ATPase, V1 domain;GO:0005886//plasma membrane
CL120.Contig1_All	3.899	1.6708	2.7167	gi|300175007|emb|CBK20318.2|	65.5	2e-09	unnamed protein product [Blastocystis hominis]	--	--	--	--	--	--	--	--	SPAC140.02	50.1	9e-06	COG0724	RNA-binding proteins (RRM domain)	--	--	--	--	--	-	-	-
CL12022.Contig2_All	2.6556	0.9289	0.8961	gi|224063333|ref|XP_002301101.1|	317.8	8e-86	predicted protein [Populus trichocarpa] >gi|222842827|gb|EEE80374.1| predicted protein [Populus trichocarpa]	gi|123710986|emb|CU222535.2|	125	6e-26	S.lycopersicum DNA sequence from clone LE_HBa-110L5 on chromosome 4, complete sequence	sp|Q9LYT3|TT12_ARATH	99.8	1e-21	Protein TRANSPARENT TESTA 12 OS=Arabidopsis thaliana GN=TT12 PE=2 SV=1	SPAC11D3.06	110	2e-24	COG0534	Na+-driven multidrug efflux pump	K03327	8e-87	317	pop:POPTR_551671	multidrug resistance protein, MATE family	GO:0009624//response to nematode;GO:0006855//drug transmembrane transport;GO:0055072//iron ion homeostasis;GO:0003156//regulation of organ formation	GO:0015238//drug transmembrane transporter activity;GO:0015297//antiporter activity	GO:0005886//plasma membrane;GO:0017119//Golgi transport complex
CL12038.Contig2_All	52.8079	34.5999	33.0011	gi|255545042|ref|XP_002513582.1|	699.5	0	polypyrimidine tract binding protein, putative [Ricinus communis] >gi|223547490|gb|EEF48985.1| polypyrimidine tract binding protein, putative [Ricinus communis]	gi|359490452|ref|XM_003634044.1|	452	1e-124	PREDICTED: Vitis vinifera polypyrimidine tract-binding protein homolog 2-like (LOC100855089), mRNA	sp|Q9FGL9|PTBP2_ARATH	625	3e-179	Polypyrimidine tract-binding protein homolog 2 OS=Arabidopsis thaliana GN=At5g53180 PE=2 SV=1	--	--	--	--	--	K14948	6e-34	144	bdi:100824168	olypyrimidine tract-binding protein 2	GO:0043484//regulation of RNA splicing;GO:0055114//oxidation-reduction process;GO:0006417//regulation of translation;GO:0009846//pollen germination	GO:0003723//RNA binding;GO:0000166//nucleotide binding;GO:0032440//2-alkenal reductase [NAD(P)] activity	GO:0000932//cytoplasmic mRNA processing body;GO:0005634//nucleus
CL12144.Contig1_All	3.4593	4.0494	2.79	gi|147781097|emb|CAN73844.1|	53.1	4e-06	hypothetical protein VITISV_001337 [Vitis vinifera]	--	--	--	--	--	--	--	--	--	--	--	--	--	K09284	6e-07	52.8	vvi:100246815	AP2-like factor, euAP2 lineage	-	-	-
CL12144.Contig2_All	3.6013	2.0811	2.824	gi|359479031|ref|XP_002284749.2|	386.7	6e-106	PREDICTED: ethylene-responsive transcription factor RAP2-7-like [Vitis vinifera]	gi|225449185|ref|XM_002275591.1|	240	4e-60	PREDICTED: Vitis vinifera ethylene-responsive transcription factor RAP2-7-like (LOC100263240), mRNA	sp|P47927|AP2_ARATH	328	6e-90	Floral homeotic protein APETALA 2 OS=Arabidopsis thaliana GN=AP2 PE=1 SV=1	--	--	--	--	--	K09284	2e-103	374	pop:POPTR_820288	AP2-like factor, euAP2 lineage	GO:0050896//response to stimulus;GO:0009887//organ morphogenesis;GO:0010228//vegetative to reproductive phase transition of meristem;GO:0006351//transcription, DNA-dependent	-	-
CL12160.Contig2_All	8.4694	19.8558	15.6668	gi|225457237|ref|XP_002284179.1|	1517.3	0	PREDICTED: chaperone protein ClpB1 [Vitis vinifera]	gi|225457236|ref|XM_002284143.1|	515	1e-143	PREDICTED: Vitis vinifera heat shock protein 101 (HSP101), mRNA	sp|P42730|CLPB1_ARATH	1469	0	Chaperone protein ClpB1 OS=Arabidopsis thaliana GN=CLPB1 PE=1 SV=2	BMEI0195	866	0	COG0542	ATPases with chaperone activity, ATP-binding subunit	K03695	0	1446	bdi:100825913	ATP-dependent Clp protease ATP-binding subunit ClpB	GO:0034976//response to endoplasmic reticulum stress;GO:0006457//protein folding;GO:0010286//heat acclimation;GO:0043335//protein unfolding;GO:0009644//response to high light intensity;GO:0042542//response to hydrogen peroxide	GO:0005524//ATP binding;GO:0016887//ATPase activity;GO:0005515//protein binding	GO:0009941//chloroplast envelope;GO:0009570//chloroplast stroma
CL12204.Contig2_All	10.1235	4.2681	4.6991	gi|225454028|ref|XP_002274837.1|	542.7	5e-153	PREDICTED: scarecrow-like protein 6-like [Vitis vinifera]	gi|225321334|dbj|AK319213.1|	87.7	3e-14	Solanum lycopersicum cDNA, clone: LEFL1011BA01, HTC in leaf	sp|O81316|SCL6_ARATH	425	3e-119	Scarecrow-like protein 6 OS=Arabidopsis thaliana GN=SCL6 PE=1 SV=1	--	--	--	--	--	K14494	3e-35	147	rcu:RCOM_0826140	DELLA protein	GO:0048768//root hair cell tip growth;GO:0006355//regulation of transcription, DNA-dependent;GO:0007623//circadian rhythm;GO:0051301//cell division;GO:0010492//maintenance of shoot apical meristem identity	GO:0005515//protein binding;GO:0003700//sequence-specific DNA binding transcription factor activity	GO:0005634//nucleus
CL12252.Contig1_All	15.0296	17.2311	14.8542	gi|24745620|dbj|BAC23034.1|	248.1	1e-64	actin depolymerizing factor 6 [Solanum tuberosum]	gi|351723548|ref|NM_001249074.1|	157	2e-35	Glycine max uncharacterized LOC100527688 (LOC100527688), mRNA	sp|Q8SAG3|ADF_VITVI	239	2e-63	Actin-depolymerizing factor OS=Vitis vinifera PE=2 SV=1	--	--	--	--	--	K05765	2e-65	247	vvi:100242532	cofilin	-	GO:0003779//actin binding	GO:0005622//intracellular
CL12291.Contig1_All	4.8597	4.2171	4.5511	gi|1841468|emb|CAA71881.1|	625.5	6e-178	Tyrosyl-tRNA synthetase [Nicotiana tabacum]	gi|145361647|ref|NM_179891.3|	250	3e-63	Arabidopsis thaliana tyrosyl-tRNA synthetase (AT2G33840) mRNA, complete cds	--	--	--	--	SSO0078	229	7e-60	COG0162	Tyrosyl-tRNA synthetase	K01866	6e-176	615	vvi:100251282	tyrosyl-tRNA synthetase [EC:6.1.1.1]	GO:0006437//tyrosyl-tRNA aminoacylation	GO:0004831//tyrosine-tRNA ligase activity;GO:0005524//ATP binding	GO:0009536//plastid
CL12291.Contig2_All	5.2857	4.1418	3.5412	gi|1841468|emb|CAA71881.1|	623.6	2e-177	Tyrosyl-tRNA synthetase [Nicotiana tabacum]	gi|145361647|ref|NM_179891.3|	242	7e-61	Arabidopsis thaliana tyrosyl-tRNA synthetase (AT2G33840) mRNA, complete cds	--	--	--	--	SSO0078	229	6e-60	COG0162	Tyrosyl-tRNA synthetase	K01866	5e-176	615	vvi:100251282	tyrosyl-tRNA synthetase [EC:6.1.1.1]	GO:0006437//tyrosyl-tRNA aminoacylation	GO:0004831//tyrosine-tRNA ligase activity;GO:0005524//ATP binding	GO:0009536//plastid
CL12312.Contig2_All	1.3823	0.4513	0.2177	gi|356535083|ref|XP_003536078.1|	85.5	2e-16	PREDICTED: uncharacterized protein LOC100803954 [Glycine max]	gi|349714439|emb|FQ391835.1|	95.6	2e-17	Vitis vinifera clone SS0AFA9YE23	--	--	--	--	--	--	--	--	--	--	--	--	--	--	GO:0010207//photosystem II assembly;GO:0019252//starch biosynthetic process;GO:0043085//positive regulation of catalytic activity;GO:0000023//maltose metabolic process	-	GO:0009507//chloroplast
CL12398.Contig1_All	1.4299	2.1921	1.8208	gi|255641909|gb|ACU21223.1|	323.2	3e-87	unknown [Glycine max]	gi|183673097|gb|EU596409.1|	89.7	5e-15	Bupleurum chinense clone BC-at007 microsatellite sequence	--	--	--	--	--	--	--	--	--	K14795	2e-86	317	vvi:100246112	ribosomal RNA-processing protein 36	GO:0000398//mRNA splicing, via spliceosome;GO:0006364//rRNA processing;GO:0051604//protein maturation	-	GO:0005634//nucleus
CL12417.Contig1_All	3.3672	2.716	3.1813	--	--	--	--	gi|28894442|gb|AY223518.1|	60	1e-06	Antirrhinum majus LIPLESS1 (lip1) mRNA, complete cds	--	--	--	--	--	--	--	--	--	--	--	--	--	--	-	-	-
CL12417.Contig2_All	0.534	0	0	--	--	--	--	gi|28894442|gb|AY223518.1|	60	2e-06	Antirrhinum majus LIPLESS1 (lip1) mRNA, complete cds	--	--	--	--	--	--	--	--	--	--	--	--	--	--	-	-	-
CL12452.Contig2_All	16.0704	15.3792	14.4863	gi|356557001|ref|XP_003546807.1|	315.5	1e-84	PREDICTED: uncharacterized protein LOC100794678 [Glycine max]	gi|291463339|gb|AC239738.5|	93.7	4e-16	Solanum lycopersicum strain Heinz 1706 chromosome 1 clone hba-240p19 map 1, complete sequence	sp|Q9T0K5|LRX3_ARATH	37	2e-07	Leucine-rich repeat extensin-like protein 3 OS=Arabidopsis thaliana GN=LRX3 PE=1 SV=1	--	--	--	--	--	K15032	8e-24	109	osa:4343734	mTERF domain-containing protein, mitochondrial	-	-	GO:0005739//mitochondrion;GO:0009507//chloroplast
CL12547.Contig3_All	5.6082	3.1545	4.2494	gi|74147576|gb|ABA00144.1|	641	0	ACS-like protein [Gossypium hirsutum]	gi|359474090|ref|XM_002270349.2|	196	3e-47	PREDICTED: Vitis vinifera long chain acyl-CoA synthetase 4-like (LOC100265062), mRNA	sp|Q9T0A0|LACS4_ARATH	614	3e-176	Long chain acyl-CoA synthetase 4 OS=Arabidopsis thaliana GN=LACS4 PE=2 SV=1	SPBP4H10.11c	246	5e-65	COG1022	Long-chain acyl-CoA synthetases (AMP-forming)	K01897	2e-178	623	vvi:100265062	long-chain acyl-CoA synthetase [EC:6.2.1.3]	GO:0006633//fatty acid biosynthetic process;GO:0002213//defense response to insect;GO:0009611//response to wounding;GO:0001676//long-chain fatty acid metabolic process;GO:0009805//coumarin biosynthetic process	GO:0004467//long-chain fatty acid-CoA ligase activity	GO:0005794//Golgi apparatus;GO:0005886//plasma membrane;GO:0005634//nucleus;GO:0005829//cytosol;GO:0009536//plastid
CL12569.Contig1_All	3.2229	2.326	2.1368	gi|359480067|ref|XP_002269414.2|	405.6	7e-112	PREDICTED: WD repeat-containing protein 70-like [Vitis vinifera]	gi|356572298|ref|XM_003554258.1|	319	3e-84	PREDICTED: Glycine max WD repeat-containing protein 70-like (LOC100815380), mRNA	sp|Q8W1K8|MUT11_CHLRE	55.8	4e-08	Protein Mut11 OS=Chlamydomonas reinhardtii GN=Mut11 PE=2 SV=1	all0478	57.8	4e-08	COG2319	FOG: WD40 repeat	K14818	1e-08	58.9	ppp:PHYPADRAFT_179087	ribosome assembly protein SQT1	GO:0048573//photoperiodism, flowering;GO:0006626//protein targeting to mitochondrion;GO:0006499//N-terminal protein myristoylation	GO:0000166//nucleotide binding	GO:0080008//Cul4-RING ubiquitin ligase complex;GO:0005737//cytoplasm
CL12617.Contig2_All	22.8575	30.7988	28.6979	gi|359478335|ref|XP_002282251.2|	384.4	3e-105	PREDICTED: uncharacterized protein LOC100248459 [Vitis vinifera]	gi|225320505|dbj|AK324594.1|	244	3e-61	Solanum lycopersicum cDNA, clone: LEFL1079DB12, HTC in leaf	sp|Q700D2|JKD_ARATH	360	2e-99	Zinc finger protein JACKDAW OS=Arabidopsis thaliana GN=JKD PE=1 SV=1	--	--	--	--	--	--	--	--	--	--	GO:0051302//regulation of cell division;GO:0048364//root development;GO:0010075//regulation of meristem growth;GO:0045604//regulation of epidermal cell differentiation	GO:0042803//protein homodimerization activity	-
CL12634.Contig1_All	8.3968	5.9829	6.106	gi|359482803|ref|XP_003632843.1|	1700.3	0	PREDICTED: putative phospholipid-transporting ATPase 4-like [Vitis vinifera]	gi|224055524|ref|XM_002298486.1|	272	3e-69	Populus trichocarpa aminophospholipid ATPase, mRNA	sp|Q9SLK6|ALA6_ARATH	1540	0	Phospholipid-transporting ATPase 6 OS=Arabidopsis thaliana GN=ALA6 PE=1 SV=2	YAL026c	736	0	COG0474	Cation transport ATPase	K01530	0	1680	rcu:RCOM_0654980	phospholipid-translocating ATPase [EC:3.6.3.1]	GO:0009749//response to glucose stimulus;GO:0009744//response to sucrose stimulus;GO:0009750//response to fructose stimulus;GO:0043090//amino acid import;GO:0015914//phospholipid transport;GO:0006888//ER to Golgi vesicle-mediated transport;GO:0008152//metabolic process;GO:0006812//cation transport	GO:0008270//zinc ion binding;GO:0015662//ATPase activity, coupled to transmembrane movement of ions, phosphorylative mechanism;GO:0005524//ATP binding;GO:0000287//magnesium ion binding;GO:0004012//phospholipid-translocating ATPase activity	GO:0005739//mitochondrion;GO:0016021//integral to membrane;GO:0005886//plasma membrane
CL1275.Contig3_All	13.1222	6.1693	4.7337	gi|225442501|ref|XP_002284003.1|	1422.5	0	PREDICTED: homeobox-leucine zipper protein ATHB-15-like isoform 1 [Vitis vinifera]	gi|18076737|emb|AJ312054.1|	1007	0	Zinnia elegans mRNA for HD-Zip protein (hb2 gene), clone 2	sp|Q9ZU11|ATB15_ARATH	1328	0	Homeobox-leucine zipper protein ATHB-15 OS=Arabidopsis thaliana GN=ATHB-15 PE=1 SV=1	--	--	--	--	--	K09338	0	1326	aly:ARALYDRAFT_314555	homeobox-leucine zipper protein	GO:0006995//cellular response to nitrogen starvation;GO:0048519//negative regulation of biological process;GO:0007155//cell adhesion;GO:0009944//polarity specification of adaxial/abaxial axis;GO:0045010//actin nucleation;GO:0006355//regulation of transcription, DNA-dependent;GO:0010075//regulation of meristem growth;GO:0010051//xylem and phloem pattern formation;GO:0009965//leaf morphogenesis;GO:…	GO:0043565//sequence-specific DNA binding;GO:0003700//sequence-specific DNA binding transcription factor activity	GO:0005634//nucleus
CL12760.Contig2_All	0.392	0.1097	0.3704	gi|225435975|ref|XP_002271328.1|	328.9	8e-89	PREDICTED: oligoribonuclease [Vitis vinifera] >gi|296083947|emb|CBI24335.3| unnamed protein product [Vitis vinifera]	gi|403044267|ref|NM_001251613.2|	172	5e-40	Glycine max uncharacterized LOC100527858 (LOC100527858), mRNA	sp|Q9ZVE0|ORN_ARATH	291	4e-79	Oligoribonuclease OS=Arabidopsis thaliana GN=At2g26970 PE=2 SV=2	PM0900	161	2e-39	COG1949	Oligoribonuclease (3'->5' exoribonuclease)	K13288	8e-90	328	vvi:100251263	oligoribonuclease [EC:3.1.-.-]	-	GO:0003676//nucleic acid binding;GO:0004527//exonuclease activity	GO:0005622//intracellular
CL12760.Contig3_All	1.2548	0.4469	1.0778	gi|225435975|ref|XP_002271328.1|	328.9	8e-89	PREDICTED: oligoribonuclease [Vitis vinifera] >gi|296083947|emb|CBI24335.3| unnamed protein product [Vitis vinifera]	gi|403044267|ref|NM_001251613.2|	172	5e-40	Glycine max uncharacterized LOC100527858 (LOC100527858), mRNA	sp|Q9ZVE0|ORN_ARATH	291	4e-79	Oligoribonuclease OS=Arabidopsis thaliana GN=At2g26970 PE=2 SV=2	PM0900	161	2e-39	COG1949	Oligoribonuclease (3'->5' exoribonuclease)	K13288	8e-90	328	vvi:100251263	oligoribonuclease [EC:3.1.-.-]	-	GO:0003676//nucleic acid binding;GO:0004527//exonuclease activity	GO:0005622//intracellular
CL12760.Contig4_All	0.4463	0.3886	0.328	gi|225435975|ref|XP_002271328.1|	328.9	9e-89	PREDICTED: oligoribonuclease [Vitis vinifera] >gi|296083947|emb|CBI24335.3| unnamed protein product [Vitis vinifera]	gi|403044267|ref|NM_001251613.2|	172	6e-40	Glycine max uncharacterized LOC100527858 (LOC100527858), mRNA	sp|Q9ZVE0|ORN_ARATH	291	4e-79	Oligoribonuclease OS=Arabidopsis thaliana GN=At2g26970 PE=2 SV=2	PM0900	161	3e-39	COG1949	Oligoribonuclease (3'->5' exoribonuclease)	K13288	9e-90	328	vvi:100251263	oligoribonuclease [EC:3.1.-.-]	-	GO:0003676//nucleic acid binding;GO:0004527//exonuclease activity	GO:0005622//intracellular
CL12763.Contig1_All	59.0606	34.991	41.2375	gi|225432592|ref|XP_002281388.1|	1016.5	0	PREDICTED: ARM REPEAT PROTEIN INTERACTING WITH ABF2 isoform 1 [Vitis vinifera] >gi|297737016|emb|CBI26217.3| unnamed protein product [Vitis vinifera]	gi|225437007|ref|XM_002272505.1|	394	1e-106	PREDICTED: Vitis vinifera ARM REPEAT PROTEIN INTERACTING WITH ABF2-like (LOC100251186), mRNA	sp|B9DHT4|ARIA_ARATH	991	0	ARM REPEAT PROTEIN INTERACTING WITH ABF2 OS=Arabidopsis thaliana GN=ARIA PE=1 SV=2	SPBC1604.08c	74.3	1e-12	COG5064	Karyopherin (importin) alpha	K08332	2e-35	149	vcn:VOLCADRAFT_41528	vacuolar protein 8	GO:0009651//response to salt stress;GO:0010187//negative regulation of seed germination;GO:0000956//nuclear-transcribed mRNA catabolic process;GO:0009737//response to abscisic acid stimulus;GO:0042127//regulation of cell proliferation	GO:0005515//protein binding	GO:0031261//DNA replication preinitiation complex;GO:0005737//cytoplasm;GO:0005886//plasma membrane
CL12781.Contig2_All	4.2088	11.2045	7.749	gi|357464091|ref|XP_003602327.1|	146	3e-34	Auxin-induced protein 10A5 [Medicago truncatula] >gi|355491375|gb|AES72578.1| Auxin-induced protein 10A5 [Medicago truncatula]	gi|332002898|gb|CP002688.1|	67.9	1e-08	Arabidopsis thaliana chromosome 5, complete sequence	sp|P33079|A10A5_SOYBN	65.9	2e-11	Auxin-induced protein 10A5 OS=Glycine max PE=2 SV=1	--	--	--	--	--	K14488	3e-35	145	mtr:MTR_3g092220	SAUR family protein	GO:0009733//response to auxin stimulus	-	-
CL12808.Contig2_All	2.3083	2.1677	2.1584	gi|255577121|ref|XP_002529444.1|	662.1	0	RNA binding protein, putative [Ricinus communis] >gi|223531060|gb|EEF32910.1| RNA binding protein, putative [Ricinus communis]	gi|89570855|emb|CT573504.2|	115	2e-22	Medicago truncatula chromosome 5 clone mth2-178o19, COMPLETE SEQUENCE	sp|Q8H0U8|RH42_ARATH	71.6	2e-12	DEAD-box ATP-dependent RNA helicase 42 OS=Arabidopsis thaliana GN=RH42 PE=1 SV=2	PA2976	60.1	2e-08	COG1530	Ribonucleases G and E	K12811	4e-15	82.4	rcu:RCOM_0075460	ATP-dependent RNA helicase DDX46/PRP5 [EC:3.6.4.13]	-	-	-
CL12808.Contig3_All	1.2103	0.6875	0.6175	gi|255577121|ref|XP_002529444.1|	518.1	2e-145	RNA binding protein, putative [Ricinus communis] >gi|223531060|gb|EEF32910.1| RNA binding protein, putative [Ricinus communis]	gi|89570855|emb|CT573504.2|	115	2e-22	Medicago truncatula chromosome 5 clone mth2-178o19, COMPLETE SEQUENCE	sp|Q8H0U8|RH42_ARATH	71.6	2e-12	DEAD-box ATP-dependent RNA helicase 42 OS=Arabidopsis thaliana GN=RH42 PE=1 SV=2	PA2976	60.1	2e-08	COG1530	Ribonucleases G and E	K12811	3e-15	82.4	rcu:RCOM_0075460	ATP-dependent RNA helicase DDX46/PRP5 [EC:3.6.4.13]	-	-	-
CL12817.Contig1_All	63.0656	22.5063	53.8051	gi|116786215|gb|ABK24025.1|	224.9	9e-58	unknown [Picea sitchensis] >gi|116794260|gb|ABK27069.1| unknown [Picea sitchensis]	--	--	--	--	sp|P41127|RL131_ARATH	211	5e-55	60S ribosomal protein L13-1 OS=Arabidopsis thaliana GN=RPL13B PE=1 SV=1	SPAC664.05	202	7e-52	COG4352	Ribosomal protein L13E	K02873	4e-58	222	sbi:SORBI_09g028960	large subunit ribosomal protein L13e	-	-	GO:0022626//cytosolic ribosome;GO:0016020//membrane;GO:0044446//intracellular organelle part;GO:0071944//cell periphery
CL1294.Contig1_All	1.9018	2.3099	2.5156	--	--	--	--	--	--	--	--	--	--	--	--	--	--	--	--	--	--	--	--	--	--	-	-	-
CL1294.Contig2_All	1.6903	2.1595	1.1109	--	--	--	--	--	--	--	--	--	--	--	--	--	--	--	--	--	--	--	--	--	--	-	-	-
CL12965.Contig1_All	6.7053	8.7568	5.772	--	--	--	--	--	--	--	--	--	--	--	--	--	--	--	--	--	--	--	--	--	--	-	-	-
CL12984.Contig1_All	1.5241	0.7353	0.7522	gi|359487079|ref|XP_002271674.2|	580.9	3e-164	PREDICTED: DNA gyrase subunit A, chloroplastic/mitochondrial-like [Vitis vinifera]	gi|359487078|ref|XM_002271638.2|	373	1e-100	PREDICTED: Vitis vinifera DNA gyrase subunit A, chloroplastic/mitochondrial-like (LOC100250492), mRNA	sp|Q5YLB5|GYRA_NICBE	592	4e-169	DNA gyrase subunit A, chloroplastic/mitochondrial OS=Nicotiana benthamiana GN=GYRA PE=2 SV=1	all0860	444	4e-124	COG0188	Type IIA topoisomerase (DNA gyrase/topo II, topoisomerase IV), A subunit	K02469	5e-172	603	vvi:100250492	DNA gyrase subunit A [EC:5.99.1.3]	GO:0006200//ATP catabolic process;GO:0009220//pyrimidine ribonucleotide biosynthetic process;GO:0006261//DNA-dependent DNA replication;GO:0007059//chromosome segregation;GO:0006265//DNA topological change	GO:0005524//ATP binding;GO:0003918//DNA topoisomerase (ATP-hydrolyzing) activity	GO:0009295//nucleoid;GO:0005739//mitochondrion;GO:0009330//DNA topoisomerase complex (ATP-hydrolyzing);GO:0016592//mediator complex;GO:0005694//chromosome;GO:0009507//chloroplast
CL1300.Contig3_All	8.0031	6.6092	5.6339	gi|224131316|ref|XP_002321054.1|	64.3	5e-10	predicted protein [Populus trichocarpa] >gi|222861827|gb|EEE99369.1| predicted protein [Populus trichocarpa]	--	--	--	--	--	--	--	--	--	--	--	--	--	--	--	--	--	--	-	-	-
CL1300.Contig4_All	2.7572	1.3503	0.8141	gi|224131316|ref|XP_002321054.1|	77.8	4e-14	predicted protein [Populus trichocarpa] >gi|222861827|gb|EEE99369.1| predicted protein [Populus trichocarpa]	--	--	--	--	--	--	--	--	--	--	--	--	--	--	--	--	--	--	-	-	-
CL1301.Contig1_All	0	0.172	0.1659	gi|359481911|ref|XP_002267277.2|	96.7	1e-19	PREDICTED: uncharacterized protein LOC100252135 [Vitis vinifera]	--	--	--	--	--	--	--	--	--	--	--	--	--	K11498	8e-21	96.7	vvi:100252135	centromeric protein E	-	-	-
CL13083.Contig1_All	11.5574	14.3217	14.311	gi|225443241|ref|XP_002271570.1|	322	5e-87	PREDICTED: vacuolar protein sorting-associated protein 53 homolog [Vitis vinifera] >gi|298204761|emb|CBI25259.3| unnamed protein product [Vitis vinifera]	gi|225443240|ref|XM_002271534.1|	359	3e-96	PREDICTED: Vitis vinifera vacuolar protein sorting-associated protein 53 homolog-like (LOC100251847), mRNA	--	--	--	--	--	--	--	--	--	--	--	--	--	--	GO:0000911//cytokinesis by cell plate formation;GO:0006890//retrograde vesicle-mediated transport, Golgi to ER;GO:0006970//response to osmotic stress;GO:0000226//microtubule cytoskeleton organization;GO:0009408//response to heat	GO:0005215//transporter activity	GO:0005886//plasma membrane;GO:0005829//cytosol;GO:0005739//mitochondrion
CL13083.Contig2_All	2.6279	0.715	0.6897	gi|224137488|ref|XP_002322570.1|	75.9	1e-13	predicted protein [Populus trichocarpa] >gi|222867200|gb|EEF04331.1| predicted protein [Populus trichocarpa]	gi|225443240|ref|XM_002271534.1|	99.6	2e-18	PREDICTED: Vitis vinifera vacuolar protein sorting-associated protein 53 homolog-like (LOC100251847), mRNA	--	--	--	--	--	--	--	--	--	K12856	2e-08	55.8	vvi:100257584	pre-mRNA-processing factor 8	GO:0000911//cytokinesis by cell plate formation;GO:0006890//retrograde vesicle-mediated transport, Golgi to ER;GO:0006970//response to osmotic stress;GO:0000226//microtubule cytoskeleton organization;GO:0009408//response to heat	GO:0005215//transporter activity	GO:0005886//plasma membrane;GO:0005829//cytosol;GO:0005739//mitochondrion
CL13127.Contig2_All	7.67	7.5796	7.7857	gi|297734851|emb|CBI17085.3|	540.4	5e-152	unnamed protein product [Vitis vinifera]	gi|334184728|ref|NM_129207.4|	79.8	1e-11	Arabidopsis thaliana protein ROS1 (DML1) mRNA, complete cds	sp|O49498|DML3_ARATH	471	1e-132	DEMETER-like protein 3 OS=Arabidopsis thaliana GN=DML3 PE=2 SV=2	DR2438	84	1e-15	COG0177	Predicted EndoIII-related endonuclease	K10773	1e-16	87.4	ppp:PHYPADRAFT_173765	endonuclease III [EC:4.2.99.18]	GO:0006306//DNA methylation	GO:0016787//hydrolase activity	-
CL1316.Contig2_All	6.6527	26.7159	19.6581	gi|359496546|ref|XP_002270295.2|	1015.8	0	PREDICTED: receptor-like serine/threonine-protein kinase SD1-8-like [Vitis vinifera]	gi|359496545|ref|XM_002270259.2|	176	8e-41	PREDICTED: Vitis vinifera receptor-like serine/threonine-protein kinase SD1-8-like (LOC100256534), mRNA	sp|O81905|SD18_ARATH	952	0	Receptor-like serine/threonine-protein kinase SD1-8 OS=Arabidopsis thaliana GN=SD18 PE=1 SV=1	BH2504_1	92.4	4e-18	COG0515	Serine/threonine protein kinase	K04733	4e-60	231	smo:SELMODRAFT_159261	interleukin-1 receptor-associated kinase 4 [EC:2.7.11.1]	GO:0046777//protein autophosphorylation	GO:0031625//ubiquitin protein ligase binding;GO:0004675//transmembrane receptor protein serine/threonine kinase activity	GO:0009506//plasmodesma;GO:0005773//vacuole;GO:0005886//plasma membrane
CL13193.Contig2_All	17.3957	14.0493	16.3632	gi|225446527|ref|XP_002275937.1|	189.9	1e-46	PREDICTED: uncharacterized protein LOC100266056 [Vitis vinifera]	--	--	--	--	sp|B0Z5H1|YCF2_OENPA	53.9	3e-07	Protein ycf2 OS=Oenothera parviflora GN=ycf2-A PE=3 SV=1	PH0553	52.4	2e-06	COG3351	Putative archaeal flagellar protein D/E	K14831	4e-06	48.9	vcn:VOLCADRAFT_105259	protein MAK16	-	-	-
CL13227.Contig1_All	3.8323	4.1111	3.2759	gi|14290153|gb|AAK59278.1|AF378574_1	171.8	2e-42	thaumatin-like protein [Sambucus nigra]	gi|255537362|ref|XM_002509702.1|	67.9	6e-09	Ricinus communis Osmotin precursor, putative, mRNA	sp|P07052|PRR2_TOBAC	164	1e-41	Pathogenesis-related protein R minor form OS=Nicotiana tabacum PE=2 SV=1	--	--	--	--	--	--	--	--	--	--	GO:0006950//response to stress	-	-
CL13401.Contig1_All	10.4571	8.9911	11.7127	gi|225436892|ref|XP_002273759.1|	307.8	2e-82	PREDICTED: uncharacterized protein LOC100252855 [Vitis vinifera]	gi|115473740|ref|NM_001067004.1|	67.9	2e-08	Oryza sativa Japonica Group Os07g0647400 (Os07g0647400) mRNA, complete cds	sp|Q9FS16|EXTN3_ARATH	58.9	7e-09	Extensin-3 OS=Arabidopsis thaliana GN=EXT3 PE=2 SV=3	YGR189c	57	8e-08	COG2273	Beta-glucanase/Beta-glucan synthetase	K11323	4e-12	71.2	vcn:VOLCADRAFT_121342	histone arginine demethylase JMJD6 [EC:1.14.11.-]	-	-	-
CL13401.Contig2_All	8.0402	6.2223	8.7217	gi|225436892|ref|XP_002273759.1|	308.1	1e-82	PREDICTED: uncharacterized protein LOC100252855 [Vitis vinifera]	gi|241990494|dbj|AK330651.1|	65.9	9e-08	Triticum aestivum cDNA, clone: SET4_P14, cultivar: Chinese Spring	sp|P06599|EXTN_DAUCA	72	7e-13	Extensin OS=Daucus carota PE=2 SV=1	YGR189c	58.9	2e-08	COG2273	Beta-glucanase/Beta-glucan synthetase	K11323	2e-12	72.4	vcn:VOLCADRAFT_121342	histone arginine demethylase JMJD6 [EC:1.14.11.-]	-	-	-
CL13401.Contig3_All	10.3625	9.5473	8.4492	gi|225436892|ref|XP_002273759.1|	302.4	1e-80	PREDICTED: uncharacterized protein LOC100252855 [Vitis vinifera]	gi|115473740|ref|NM_001067004.1|	67.9	2e-08	Oryza sativa Japonica Group Os07g0647400 (Os07g0647400) mRNA, complete cds	sp|Q9FS16|EXTN3_ARATH	63.2	3e-10	Extensin-3 OS=Arabidopsis thaliana GN=EXT3 PE=2 SV=3	YGR189c	55.8	2e-07	COG2273	Beta-glucanase/Beta-glucan synthetase	K11323	5e-12	70.9	vcn:VOLCADRAFT_121342	histone arginine demethylase JMJD6 [EC:1.14.11.-]	-	-	-
CL13418.Contig10_All	4.7248	8.388	6.5565	gi|359479378|ref|XP_002269920.2|	141.4	3e-33	PREDICTED: DNA polymerase epsilon catalytic subunit A [Vitis vinifera]	gi|359479377|ref|XM_002269884.2|	61.9	5e-07	PREDICTED: Vitis vinifera polymerase (DNA directed), epsilon (POLE), mRNA	sp|Q7XTS3|AGO3_ORYSJ	46.6	6e-06	Protein argonaute 3 OS=Oryza sativa subsp. japonica GN=AGO3 PE=2 SV=2	YOR054c	57.8	7e-09	COG0452	Phosphopantothenoylcysteine synthetase/decarboxylase	K02324	4e-34	141	vvi:100241432	DNA polymerase epsilon subunit 1 [EC:2.7.7.7]	GO:0045750//positive regulation of S phase of mitotic cell cycle;GO:0009793//embryo development ending in seed dormancy;GO:0051567//histone H3-K9 methylation;GO:0008283//cell proliferation;GO:0048579//negative regulation of long-day photoperiodism, flowering;GO:0006306//DNA methylation;GO:0006260//DNA replication	GO:0008270//zinc ion binding;GO:0003887//DNA-directed DNA polymerase activity;GO:0000166//nucleotide binding;GO:0003677//DNA binding	GO:0048046//apoplast;GO:0008622//epsilon DNA polymerase complex
CL13418.Contig5_All	0.7697	1.5079	2.3272	gi|359479378|ref|XP_002269920.2|	141.4	3e-33	PREDICTED: DNA polymerase epsilon catalytic subunit A [Vitis vinifera]	gi|359479377|ref|XM_002269884.2|	61.9	5e-07	PREDICTED: Vitis vinifera polymerase (DNA directed), epsilon (POLE), mRNA	--	--	--	--	SPBC25H2.13c	55.8	2e-08	COG0417	DNA polymerase elongation subunit (family B)	K02324	4e-34	141	vvi:100241432	DNA polymerase epsilon subunit 1 [EC:2.7.7.7]	GO:0045750//positive regulation of S phase of mitotic cell cycle;GO:0009793//embryo development ending in seed dormancy;GO:0051567//histone H3-K9 methylation;GO:0008283//cell proliferation;GO:0048579//negative regulation of long-day photoperiodism, flowering;GO:0006306//DNA methylation;GO:0006260//DNA replication	GO:0008270//zinc ion binding;GO:0003887//DNA-directed DNA polymerase activity;GO:0000166//nucleotide binding;GO:0003677//DNA binding	GO:0048046//apoplast;GO:0008622//epsilon DNA polymerase complex
CL13468.Contig1_All	0.7491	0.693	0.4325	gi|359489285|ref|XP_002272856.2|	488	1e-136	PREDICTED: uncharacterized protein LOC100249550 [Vitis vinifera]	gi|356530558|ref|XM_003533800.1|	127	4e-26	PREDICTED: Glycine max protein AATF-like (LOC100787681), mRNA	sp|Q8H0U8|RH42_ARATH	59.3	6e-09	DEAD-box ATP-dependent RNA helicase 42 OS=Arabidopsis thaliana GN=RH42 PE=1 SV=2	YOR054c	65.9	2e-10	COG0452	Phosphopantothenoylcysteine synthetase/decarboxylase	K14782	3e-135	480	vvi:100249550	protein AATF/BFR2	-	-	GO:0005634//nucleus
CL13468.Contig2_All	4.5723	5.9972	4.8458	gi|359489285|ref|XP_002272856.2|	488	1e-136	PREDICTED: uncharacterized protein LOC100249550 [Vitis vinifera]	gi|356530558|ref|XM_003533800.1|	127	4e-26	PREDICTED: Glycine max protein AATF-like (LOC100787681), mRNA	sp|Q8H0U8|RH42_ARATH	59.3	6e-09	DEAD-box ATP-dependent RNA helicase 42 OS=Arabidopsis thaliana GN=RH42 PE=1 SV=2	YOR054c	65.9	2e-10	COG0452	Phosphopantothenoylcysteine synthetase/decarboxylase	K14782	3e-135	480	vvi:100249550	protein AATF/BFR2	-	-	GO:0005634//nucleus
CL13493.Contig2_All	10.2832	9.7897	10.3511	gi|359479803|ref|XP_002276883.2|	716.1	0	PREDICTED: protein IWS1 homolog [Vitis vinifera] >gi|296086725|emb|CBI32360.3| unnamed protein product [Vitis vinifera]	gi|359479802|ref|XM_002276847.2|	567	1e-158	PREDICTED: Vitis vinifera protein IWS1 homolog (LOC100249381), mRNA	--	--	--	--	SPBC19G7.16	122	2e-27	COG5139	Uncharacterized conserved protein	K11294	3e-07	55.8	smo:SELMODRAFT_448081	nucleolin	GO:0009697//salicylic acid biosynthetic process;GO:0006944//cellular membrane fusion;GO:0006623//protein targeting to vacuole;GO:0032784//regulation of DNA-dependent transcription, elongation;GO:0006487//protein N-linked glycosylation;GO:0048193//Golgi vesicle transport;GO:0009742//brassinosteroid mediated signaling pathway;GO:0009627//systemic acquired resistance	GO:0003677//DNA binding	GO:0005634//nucleus
CL13493.Contig3_All	4.0503	2.6659	3.3675	gi|359479803|ref|XP_002276883.2|	714.9	0	PREDICTED: protein IWS1 homolog [Vitis vinifera] >gi|296086725|emb|CBI32360.3| unnamed protein product [Vitis vinifera]	gi|359479802|ref|XM_002276847.2|	567	1e-158	PREDICTED: Vitis vinifera protein IWS1 homolog (LOC100249381), mRNA	--	--	--	--	SPBC19G7.16	122	2e-27	COG5139	Uncharacterized conserved protein	K03243	4e-07	55.1	vvi:100242745	translation initiation factor 5B	GO:0009697//salicylic acid biosynthetic process;GO:0006944//cellular membrane fusion;GO:0006623//protein targeting to vacuole;GO:0032784//regulation of DNA-dependent transcription, elongation;GO:0006487//protein N-linked glycosylation;GO:0048193//Golgi vesicle transport;GO:0009742//brassinosteroid mediated signaling pathway;GO:0009627//systemic acquired resistance	GO:0003677//DNA binding	GO:0005634//nucleus
CL13526.Contig7_All	1.2291	1.2612	1.0691	gi|224120026|ref|XP_002331118.1|	1390.9	0	predicted protein [Populus trichocarpa] >gi|222872846|gb|EEF09977.1| predicted protein [Populus trichocarpa]	gi|225465252|ref|XM_002268275.1|	414	1e-112	PREDICTED: Vitis vinifera dynamin-2B-like (LOC100245514), mRNA	sp|Q9LQ55|DRP2B_ARATH	1319	0	Dynamin-2B OS=Arabidopsis thaliana GN=DRP2B PE=1 SV=2	YLL001w	122	4e-27	COG0699	Predicted GTPases (dynamin-related)	K01528	2e-20	100	smo:SELMODRAFT_119205	dynamin GTPase [EC:3.6.5.5]	GO:0006184//GTP catabolic process;GO:0006896//Golgi to vacuole transport;GO:0009737//response to abscisic acid stimulus;GO:0072583//clathrin-mediated endocytosis;GO:0048488//synaptic vesicle endocytosis	GO:0005525//GTP binding;GO:0005543//phospholipid binding;GO:0030276//clathrin binding;GO:0003924//GTPase activity	GO:0005774//vacuolar membrane;GO:0005794//Golgi apparatus;GO:0005829//cytosol;GO:0009506//plasmodesma;GO:0009504//cell plate;GO:0005886//plasma membrane;GO:0045334//clathrin-coated endocytic vesicle
CL13552.Contig1_All	11.1743	7.6359	6.5472	gi|297829614|ref|XP_002882689.1|	301.6	7e-81	hypothetical protein ARALYDRAFT_317863 [Arabidopsis lyrata subsp. lyrata] >gi|297328529|gb|EFH58948.1| hypothetical protein ARALYDRAFT_317863 [Arabidopsis lyrata subsp. lyrata]	gi|356576387|ref|XM_003556266.1|	149	5e-33	PREDICTED: Glycine max nudix hydrolase 26, chloroplastic-like (LOC100814519), mRNA	sp|Q9CAF2|NUD26_ARATH	295	2e-80	Nudix hydrolase 26, chloroplastic OS=Arabidopsis thaliana GN=NUDT26 PE=1 SV=1	RC0320	127	3e-29	COG0494	NTP pyrophosphohydrolases including oxidative damage repair enzymes	K08311	5e-10	62.8	ota:Ot10g03540	putative (di)nucleoside polyphosphate hydrolase [EC:3.6.1.-]	GO:0019243//methylglyoxal catabolic process to D-lactate	GO:0046872//metal ion binding;GO:0034432//bis(5'-adenosyl)-pentaphosphatase activity;GO:0005524//ATP binding;GO:0004081//bis(5'-nucleosyl)-tetraphosphatase (asymmetrical) activity	GO:0009507//chloroplast
CL13552.Contig2_All	21.0872	15.0293	14.8363	gi|297829614|ref|XP_002882689.1|	301.6	6e-81	hypothetical protein ARALYDRAFT_317863 [Arabidopsis lyrata subsp. lyrata] >gi|297328529|gb|EFH58948.1| hypothetical protein ARALYDRAFT_317863 [Arabidopsis lyrata subsp. lyrata]	gi|356576387|ref|XM_003556266.1|	141	1e-30	PREDICTED: Glycine max nudix hydrolase 26, chloroplastic-like (LOC100814519), mRNA	sp|Q9CAF2|NUD26_ARATH	295	2e-80	Nudix hydrolase 26, chloroplastic OS=Arabidopsis thaliana GN=NUDT26 PE=1 SV=1	RC0320	127	2e-29	COG0494	NTP pyrophosphohydrolases including oxidative damage repair enzymes	K08311	2e-09	61.2	ota:Ot10g03540	putative (di)nucleoside polyphosphate hydrolase [EC:3.6.1.-]	GO:0019243//methylglyoxal catabolic process to D-lactate	GO:0046872//metal ion binding;GO:0034432//bis(5'-adenosyl)-pentaphosphatase activity;GO:0005524//ATP binding;GO:0004081//bis(5'-nucleosyl)-tetraphosphatase (asymmetrical) activity	GO:0009507//chloroplast
CL13583.Contig1_All	16.2772	11.4302	13.4122	gi|225432806|ref|XP_002279386.1|	1138.2	0	PREDICTED: uncharacterized protein LOC100249467 [Vitis vinifera] >gi|297737117|emb|CBI26318.3| unnamed protein product [Vitis vinifera]	gi|225432805|ref|XM_002279350.1|	125	3e-25	PREDICTED: Vitis vinifera uncharacterized LOC100249467 (LOC100249467), mRNA	sp|Q39008|M3K1_ARATH	87.8	4e-17	Mitogen-activated protein kinase kinase kinase 1 OS=Arabidopsis thaliana GN=MEKK1 PE=1 SV=2	MA2301_1	82.4	5e-15	COG4886	Leucine-rich repeat (LRR) protein	K13414	1e-16	87.8	ath:AT4G08500	mitogen-activated protein kinase kinase kinase 1, plant [EC:2.7.11.25]	-	GO:0004672//protein kinase activity	-
CL13649.Contig1_All	8.306	6.9437	5.5982	gi|147816495|emb|CAN77350.1|	466.1	4e-130	hypothetical protein VITISV_007542 [Vitis vinifera]	gi|330318797|gb|HM003367.1|	398	1e-108	Camellia sinensis clone U10BcDNA 0852 pre-mRNA-splicing factor syf2 mRNA, partial cds	--	--	--	--	--	--	--	--	--	K12868	9e-129	458	vvi:100252114	pre-mRNA-splicing factor SYF2	-	-	GO:0009536//plastid
CL13649.Contig2_All	10.5856	9.1993	7.2068	gi|147816495|emb|CAN77350.1|	466.1	4e-130	hypothetical protein VITISV_007542 [Vitis vinifera]	gi|330318797|gb|HM003367.1|	398	1e-108	Camellia sinensis clone U10BcDNA 0852 pre-mRNA-splicing factor syf2 mRNA, partial cds	--	--	--	--	--	--	--	--	--	K12868	1e-129	461	vvi:100252114	pre-mRNA-splicing factor SYF2	-	-	GO:0009536//plastid
CL137.Contig2_All	2.4424	1.648	1.4871	gi|255540431|ref|XP_002511280.1|	276.6	5e-73	Protein bem46, putative [Ricinus communis] >gi|223550395|gb|EEF51882.1| Protein bem46, putative [Ricinus communis]	gi|359490938|ref|XM_002278555.2|	129	7e-27	PREDICTED: Vitis vinifera abhydrolase domain-containing protein FAM108C1-like (LOC100267319), mRNA	--	--	--	--	all8511	56.2	1e-07	COG1073	Hydrolases of the alpha/beta superfamily	--	--	--	--	--	-	-	-
CL13765.Contig2_All	4.5488	20.3732	15.3174	gi|359487374|ref|XP_003633580.1|	491.1	2e-137	PREDICTED: siroheme synthase-like [Vitis vinifera]	gi|148538418|dbj|AK247184.1|	398	1e-108	Solanum lycopersicum cDNA, clone: LEFL1052DH10, HTC in leaf	sp|O19889|SUMT_CYACA	177	1e-44	Uroporphyrinogen-III C-methyltransferase OS=Cyanidium caldarium GN=cobA PE=3 SV=1	PA2611_2	235	2e-61	COG0007	Uroporphyrinogen-III methylase	--	--	--	--	--	GO:0019354//siroheme biosynthetic process;GO:0055114//oxidation-reduction process;GO:0032259//methylation;GO:0006567//threonine catabolic process	GO:0043115//precorrin-2 dehydrogenase activity;GO:0004851//uroporphyrin-III C-methyltransferase activity	GO:0009507//chloroplast
CL13812.Contig1_All	10.4918	12.251	11.2342	gi|118486369|gb|ABK95025.1|	636.3	0	unknown [Populus trichocarpa] >gi|118487098|gb|ABK95379.1| unknown [Populus trichocarpa]	gi|225443064|ref|XM_002272122.1|	230	3e-57	PREDICTED: Vitis vinifera acetylornithine aminotransferase, mitochondrial-like (LOC100264460), mRNA	sp|Q9M8M7|ARGD_ARATH	630	0	Acetylornithine aminotransferase, chloroplastic/mitochondrial OS=Arabidopsis thaliana GN=WIN1 PE=1 SV=1	MJ0721	348	1e-95	COG4992	Ornithine/acetylornithine aminotransferase	K00818	2e-180	630	ath:AT1G80600	acetylornithine aminotransferase [EC:2.6.1.11]	GO:0009414//response to water deprivation;GO:0009873//ethylene mediated signaling pathway;GO:0006355//regulation of transcription, DNA-dependent;GO:0042742//defense response to bacterium;GO:0010143//cutin biosynthetic process;GO:0006525//arginine metabolic process;GO:0048481//ovule development;GO:0010166//wax metabolic process;GO:0044419//interspecies interaction between organisms	GO:0003992//N2-acetyl-L-ornithine:2-oxoglutarate 5-aminotransferase activity;GO:0043565//sequence-specific DNA binding;GO:0030170//pyridoxal phosphate binding;GO:0003700//sequence-specific DNA binding transcription factor activity;GO:0005507//copper ion binding	GO:0009570//chloroplast stroma;GO:0005634//nucleus;GO:0005739//mitochondrion
CL13819.Contig1_All	0.7717	3.2297	1.3257	gi|225735184|gb|ACO25569.1|	175.6	8e-43	protein kinase-coding resistance protein [Nicotiana repanda]	--	--	--	--	sp|O80623|Y2393_ARATH	175	4e-44	Probable receptor-like protein kinase At2g39360 OS=Arabidopsis thaliana GN=At2g39360 PE=1 SV=1	YAR019c	72.4	1e-12	COG0515	Serine/threonine protein kinase	K04733	8e-41	165	aly:ARALYDRAFT_916421	interleukin-1 receptor-associated kinase 4 [EC:2.7.11.1]	-	GO:0016301//kinase activity	GO:0016023//cytoplasmic membrane-bounded vesicle
CL13819.Contig2_All	1.2123	5.4483	4.7164	gi|225735184|gb|ACO25569.1|	176	6e-43	protein kinase-coding resistance protein [Nicotiana repanda]	--	--	--	--	sp|Q9FN92|Y5597_ARATH	171	7e-43	Probable receptor-like protein kinase At5g59700 OS=Arabidopsis thaliana GN=At5g59700 PE=1 SV=1	YAR019c	71.2	2e-12	COG0515	Serine/threonine protein kinase	K04733	5e-41	166	aly:ARALYDRAFT_916421	interleukin-1 receptor-associated kinase 4 [EC:2.7.11.1]	GO:0051276//chromosome organization;GO:0044260;GO:0090304;GO:0007059//chromosome segregation;GO:0007127//meiosis I;GO:0045491;GO:0042546//cell wall biogenesis	GO:0016301//kinase activity	GO:0009506//plasmodesma;GO:0005886//plasma membrane
CL13819.Contig3_All	0.6948	1.6334	1.4442	gi|225735184|gb|ACO25569.1|	167.5	2e-40	protein kinase-coding resistance protein [Nicotiana repanda]	--	--	--	--	sp|Q9FN92|Y5597_ARATH	164	9e-41	Probable receptor-like protein kinase At5g59700 OS=Arabidopsis thaliana GN=At5g59700 PE=1 SV=1	YAR019c	75.9	9e-14	COG0515	Serine/threonine protein kinase	K04733	9e-40	162	aly:ARALYDRAFT_916421	interleukin-1 receptor-associated kinase 4 [EC:2.7.11.1]	GO:0051276//chromosome organization;GO:0044260;GO:0090304;GO:0007059//chromosome segregation;GO:0007127//meiosis I;GO:0045491;GO:0042546//cell wall biogenesis	GO:0016301//kinase activity	GO:0009506//plasmodesma;GO:0005886//plasma membrane
CL13832.Contig2_All	9.6169	7.3206	6.3701	gi|224130870|ref|XP_002320945.1|	557	2e-157	predicted protein [Populus trichocarpa] >gi|222861718|gb|EEE99260.1| predicted protein [Populus trichocarpa]	gi|225437800|ref|XM_002274031.1|	406	1e-110	PREDICTED: Vitis vinifera peptide chain release factor 1-like (LOC100252061), mRNA	--	--	--	--	RP529	348	1e-95	COG0216	Protein chain release factor A	K02835	2e-158	556	pop:POPTR_774637	peptide chain release factor 1	GO:0006415//translational termination	GO:0016149//translation release factor activity, codon specific	GO:0009507//chloroplast
CL13855.Contig1_All	1.1586	1.0507	0.6487	gi|356526035|ref|XP_003531625.1|	33.5	5e-25	PREDICTED: ABC transporter C family member 8-like [Glycine max]	--	--	--	--	sp|Q8LGU1|AB8C_ARATH	99.4	5e-24	ABC transporter C family member 8 OS=Arabidopsis thaliana GN=ABCC8 PE=2 SV=3	--	--	--	--	--	K12132	1e-06	53.1	osa:4343678	serine/threonine-protein kinase WNK1 [EC:2.7.11.1]	GO:0006810//transport;GO:0044237//cellular metabolic process	GO:0016491//oxidoreductase activity;GO:0016887//ATPase activity;GO:0000166//nucleotide binding	GO:0000325//plant-type vacuole;GO:0005774//vacuolar membrane
CL13855.Contig10_All	1.4545	0	0.3054	--	--	--	--	--	--	--	--	--	--	--	--	--	--	--	--	--	--	--	--	--	--	-	-	-
CL13855.Contig11_All	1.5021	0.5517	0.1774	--	--	--	--	--	--	--	--	--	--	--	--	--	--	--	--	--	--	--	--	--	--	-	-	-
CL13855.Contig12_All	1.8751	0.7562	1.0421	gi|255697190|emb|CAR92295.1|	26.9	9e-06	relative to APETALA2 1 [Solanum tuberosum subsp. andigenum]	--	--	--	--	sp|P47927|AP2_ARATH	39.7	6e-06	Floral homeotic protein APETALA 2 OS=Arabidopsis thaliana GN=AP2 PE=1 SV=1	--	--	--	--	--	K09284	3e-06	42.4	osa:4342787	AP2-like factor, euAP2 lineage	-	-	-
CL13855.Contig13_All	1.5846	0.7163	1.0364	gi|255697190|emb|CAR92295.1|	26.9	7e-06	relative to APETALA2 1 [Solanum tuberosum subsp. andigenum]	gi|334184538|ref|NM_001202696.1|	58	9e-06	Arabidopsis thaliana ethylene-responsive transcription factor RAP2-7 (RAP2.7) mRNA, complete cds	sp|P47927|AP2_ARATH	39.7	5e-06	Floral homeotic protein APETALA 2 OS=Arabidopsis thaliana GN=AP2 PE=1 SV=1	--	--	--	--	--	K09284	2e-06	42.4	osa:4342787	AP2-like factor, euAP2 lineage	-	-	-
CL13855.Contig2_All	1.2173	0.6182	0.5537	gi|356526035|ref|XP_003531625.1|	33.5	5e-25	PREDICTED: ABC transporter C family member 8-like [Glycine max]	--	--	--	--	sp|Q8LGU1|AB8C_ARATH	99.4	4e-24	ABC transporter C family member 8 OS=Arabidopsis thaliana GN=ABCC8 PE=2 SV=3	--	--	--	--	--	K12132	1e-06	53.1	osa:4343678	serine/threonine-protein kinase WNK1 [EC:2.7.11.1]	GO:0006810//transport;GO:0044237//cellular metabolic process	GO:0016491//oxidoreductase activity;GO:0016887//ATPase activity;GO:0000166//nucleotide binding	GO:0000325//plant-type vacuole;GO:0005774//vacuolar membrane
CL13855.Contig3_All	0.9517	0.4053	0.4301	gi|356526035|ref|XP_003531625.1|	33.5	5e-25	PREDICTED: ABC transporter C family member 8-like [Glycine max]	--	--	--	--	sp|Q8LGU1|AB8C_ARATH	99.4	5e-24	ABC transporter C family member 8 OS=Arabidopsis thaliana GN=ABCC8 PE=2 SV=3	--	--	--	--	--	K12132	1e-06	53.1	osa:4343678	serine/threonine-protein kinase WNK1 [EC:2.7.11.1]	GO:0006810//transport;GO:0044237//cellular metabolic process	GO:0016491//oxidoreductase activity;GO:0016887//ATPase activity;GO:0000166//nucleotide binding	GO:0000325//plant-type vacuole;GO:0005774//vacuolar membrane
CL13855.Contig6_All	4.8404	3.3705	3.0726	gi|255572985|ref|XP_002527423.1|	34.7	2e-16	multidrug resistance-associated protein 1, 3 (mrp1, 3), abc-transoprter, putative [Ricinus communis] >gi|223533233|gb|EEF34989.1| multidrug resistance-associated protein 1, 3 (mrp1, 3), abc-transoprter, putative [Ricinus communis]	--	--	--	--	sp|Q8LGU1|AB8C_ARATH	70.5	2e-15	ABC transporter C family member 8 OS=Arabidopsis thaliana GN=ABCC8 PE=2 SV=3	--	--	--	--	--	K12132	1e-06	53.1	osa:4343678	serine/threonine-protein kinase WNK1 [EC:2.7.11.1]	GO:0055085//transmembrane transport;GO:0055114//oxidation-reduction process;GO:0016311//dephosphorylation;GO:0006200//ATP catabolic process	GO:0042626//ATPase activity, coupled to transmembrane movement of substances;GO:0016791//phosphatase activity;GO:0005524//ATP binding;GO:0004386//helicase activity;GO:0032440//2-alkenal reductase [NAD(P)] activity	GO:0016021//integral to membrane;GO:0000325//plant-type vacuole;GO:0005774//vacuolar membrane;GO:0005886//plasma membrane
CL13855.Contig7_All	1.5508	1.0342	1.0599	gi|388519373|gb|AFK47748.1|	59.3	2e-20	unknown [Lotus japonicus]	gi|359474269|ref|XM_002282084.2|	81.8	2e-12	PREDICTED: Vitis vinifera PGR5-like protein 1A, chloroplastic-like (LOC100242824), mRNA	sp|Q8H112|PGL1A_ARATH	60.1	8e-21	PGR5-like protein 1A, chloroplastic OS=Arabidopsis thaliana GN=PGRL1A PE=1 SV=1	--	--	--	--	--	--	--	--	--	--	GO:0006098//pentose-phosphate shunt;GO:0010218//response to far red light;GO:0035304//regulation of protein dephosphorylation;GO:0043085//positive regulation of catalytic activity;GO:0019252//starch biosynthetic process;GO:0010114//response to red light;GO:0010207//photosystem II assembly;GO:0009902//chloroplast relocation;GO:0000023//maltose metabolic process;GO:0042742//defense response to bact…	-	GO:0009535//chloroplast thylakoid membrane
CL13855.Contig8_All	2.3624	1.335	1.0731	gi|255572985|ref|XP_002527423.1|	75.5	2e-12	multidrug resistance-associated protein 1, 3 (mrp1, 3), abc-transoprter, putative [Ricinus communis] >gi|223533233|gb|EEF34989.1| multidrug resistance-associated protein 1, 3 (mrp1, 3), abc-transoprter, putative [Ricinus communis]	--	--	--	--	sp|Q8LGU1|AB8C_ARATH	66.6	3e-11	ABC transporter C family member 8 OS=Arabidopsis thaliana GN=ABCC8 PE=2 SV=3	--	--	--	--	--	K12132	8e-07	53.5	osa:4343678	serine/threonine-protein kinase WNK1 [EC:2.7.11.1]	-	GO:0016787//hydrolase activity	GO:0005773//vacuole;GO:0016020//membrane
CL13873.Contig3_All	0.9377	0.656	2.0249	--	--	--	--	--	--	--	--	--	--	--	--	--	--	--	--	--	--	--	--	--	--	-	-	-
CL13899.Contig1_All	6.1502	5.1755	6.138	gi|224143306|ref|XP_002324910.1|	177.6	1e-43	predicted protein [Populus trichocarpa] >gi|222866344|gb|EEF03475.1| predicted protein [Populus trichocarpa]	--	--	--	--	--	--	--	--	YPL266w	71.2	2e-12	COG0030	Dimethyladenosine transferase (rRNA methylation)	K14191	2e-44	177	pop:POPTR_1106227	18S rRNA (adenine1779-N6/adenine1780-N6)-dimethyltransferase [EC:2.1.1.183]	GO:0000154//rRNA modification;GO:0046085//adenosine metabolic process	GO:0000179//rRNA (adenine-N6,N6-)-dimethyltransferase activity	GO:0005739//mitochondrion;GO:0005634//nucleus
CL13899.Contig2_All	0.5613	0.4123	0.3977	gi|224143306|ref|XP_002324910.1|	25.8	1e-28	predicted protein [Populus trichocarpa] >gi|222866344|gb|EEF03475.1| predicted protein [Populus trichocarpa]	--	--	--	--	--	--	--	--	--	--	--	--	--	K14191	1e-29	121	pop:POPTR_1106227	18S rRNA (adenine1779-N6/adenine1780-N6)-dimethyltransferase [EC:2.1.1.183]	GO:0000154//rRNA modification;GO:0046085//adenosine metabolic process	GO:0000179//rRNA (adenine-N6,N6-)-dimethyltransferase activity	GO:0005739//mitochondrion;GO:0005634//nucleus
CL13916.Contig2_All	0	6.1487	0	gi|308798747|ref|XP_003074153.1|	71.2	2e-11	unnamed protein product [Ostreococcus tauri] >gi|116000325|emb|CAL50005.1| unnamed protein product, partial [Ostreococcus tauri]	gi|303273199|ref|XM_003055915.1|	67.9	2e-08	Micromonas pusilla CCMP1545 jumonji domain-containing protein (JMJH), mRNA	sp|Q6YSF3|AN321_ORYSJ	58.5	6e-09	Acidic leucine-rich nuclear phosphoprotein 32-related protein 1 OS=Oryza sativa subsp. japonica GN=Os07g0607800 PE=2 SV=1	YOR054c	57	6e-08	COG0452	Phosphopantothenoylcysteine synthetase/decarboxylase	K11323	2e-11	68.2	vcn:VOLCADRAFT_121342	histone arginine demethylase JMJD6 [EC:1.14.11.-]	-	-	-
CL1407.Contig2_All	6.2028	5.5959	5.4748	gi|297743546|emb|CBI36413.3|	119.4	5e-26	unnamed protein product [Vitis vinifera]	gi|330250293|gb|CP002685.1|	63.9	2e-07	Arabidopsis thaliana chromosome 2, complete sequence	sp|Q7Y180|AN322_ORYSJ	66.6	2e-11	Acidic leucine-rich nuclear phosphoprotein 32-related protein 2 OS=Oryza sativa subsp. japonica GN=Os03g0668900 PE=2 SV=1	YOR054c	103	3e-22	COG0452	Phosphopantothenoylcysteine synthetase/decarboxylase	K11323	2e-19	94.4	vcn:VOLCADRAFT_121342	histone arginine demethylase JMJD6 [EC:1.14.11.-]	-	-	-
CL14093.Contig1_All	17.895	15.4591	17.3534	gi|297744238|emb|CBI37208.3|	192.6	2e-47	unnamed protein product [Vitis vinifera]	gi|224121103|ref|XM_002318461.1|	87.7	5e-14	Populus trichocarpa predicted protein, mRNA	sp|Q9FZ35|PRP1_ARATH	70.5	4e-12	Proline-rich protein 1 OS=Arabidopsis thaliana GN=PRP1 PE=2 SV=1	Rv0355c	61.2	8e-09	COG5651	PPE-repeat proteins	K14709	5e-09	61.6	vcn:VOLCADRAFT_104214	solute carrier family 39 (zinc transporter), member 1/2/3	GO:0042742//defense response to bacterium;GO:0009626//plant-type hypersensitive response	-	-
CL14096.Contig2_All	4.5064	2.5012	2.4836	gi|147794493|emb|CAN62760.1|	252.7	4e-66	hypothetical protein VITISV_021810 [Vitis vinifera]	gi|357511066|ref|XM_003625774.1|	97.6	2e-17	Medicago truncatula Glucosamine 6-phosphate N-acetyltransferase (MTR_7g104610) mRNA, complete cds	--	--	--	--	ECU07g1760	125	9e-29	COG0454	Histone acetyltransferase HPA2 and related acetyltransferases	K00621	2e-66	250	vvi:100249529	glucosamine-phosphate N-acetyltransferase [EC:2.3.1.4]	GO:0006044//N-acetylglucosamine metabolic process	GO:0004343//glucosamine 6-phosphate N-acetyltransferase activity	GO:0005783//endoplasmic reticulum;GO:0005794//Golgi apparatus
CL14101.Contig1_All	1.8097	5.3175	5.1292	gi|15226210|ref|NP_180334.1|	64.7	4e-10	cysteine/histidine-rich C1 domain-containing protein [Arabidopsis thaliana] >gi|330252929|gb|AEC08023.1| cysteine/histidine-rich C1 domain-containing protein [Arabidopsis thaliana]	--	--	--	--	sp|Q7Y0F2|NRX12_ORYSJ	45.4	7e-06	Probable nucleoredoxin 1-2 OS=Oryza sativa subsp. japonica GN=Os03g0405900 PE=2 SV=1	--	--	--	--	--	--	--	--	--	--	GO:0042221//response to chemical stimulus	-	GO:0005622//intracellular
CL14106.Contig1_All	11.619	9.4226	7.5938	gi|359479205|ref|XP_003632233.1|	523.1	4e-147	PREDICTED: uncharacterized protein LOC100258161 isoform 1 [Vitis vinifera] >gi|359479207|ref|XP_003632234.1| PREDICTED: uncharacterized protein LOC100258161 isoform 2 [Vitis vinifera] >gi|147853236|emb|CAN80681.1| hypothetical protein VITISV_037734 [Vitis vinifera]	gi|357493686|ref|XM_003617084.1|	145	2e-31	Medicago truncatula Heterogeneous nuclear ribonucleoprotein D0 (MTR_5g088220) mRNA, complete cds	sp|Q9FVQ1|NUCL1_ARATH	99.4	5e-21	Nucleolin 1 OS=Arabidopsis thaliana GN=NUCL1 PE=1 SV=1	SPAC140.02	116	1e-25	COG0724	RNA-binding proteins (RRM domain)	K12741	6e-33	140	bdi:100837968	heterogeneous nuclear ribonucleoprotein A1/A3	GO:0010150//leaf senescence;GO:0009693//ethylene biosynthetic process;GO:0006952//defense response;GO:0008219//cell death	GO:0003723//RNA binding	GO:0005634//nucleus
CL14106.Contig2_All	6.4179	4.301	4.1133	gi|359479205|ref|XP_003632233.1|	527.7	2e-148	PREDICTED: uncharacterized protein LOC100258161 isoform 1 [Vitis vinifera] >gi|359479207|ref|XP_003632234.1| PREDICTED: uncharacterized protein LOC100258161 isoform 2 [Vitis vinifera] >gi|147853236|emb|CAN80681.1| hypothetical protein VITISV_037734 [Vitis vinifera]	gi|357493686|ref|XM_003617084.1|	145	2e-31	Medicago truncatula Heterogeneous nuclear ribonucleoprotein D0 (MTR_5g088220) mRNA, complete cds	sp|Q9FVQ1|NUCL1_ARATH	100	2e-21	Nucleolin 1 OS=Arabidopsis thaliana GN=NUCL1 PE=1 SV=1	SPAC140.02	120	7e-27	COG0724	RNA-binding proteins (RRM domain)	K12741	2e-33	142	bdi:100837968	heterogeneous nuclear ribonucleoprotein A1/A3	-	GO:1901363;GO:0097159//organic cyclic compound binding	-
CL14106.Contig3_All	8.5615	7.5225	9.6947	gi|296083996|emb|CBI24384.3|	402.1	6e-111	unnamed protein product [Vitis vinifera]	gi|357493686|ref|XM_003617084.1|	119	6e-24	Medicago truncatula Heterogeneous nuclear ribonucleoprotein D0 (MTR_5g088220) mRNA, complete cds	sp|Q9FVQ1|NUCL1_ARATH	87	2e-17	Nucleolin 1 OS=Arabidopsis thaliana GN=NUCL1 PE=1 SV=1	SPAC140.02	104	2e-22	COG0724	RNA-binding proteins (RRM domain)	K11294	5e-23	106	zma:100273020	nucleolin	GO:0010150//leaf senescence;GO:0009693//ethylene biosynthetic process;GO:0006952//defense response;GO:0008219//cell death	GO:0003723//RNA binding	GO:0005737//cytoplasm;GO:0005634//nucleus
CL14178.Contig2_All	21.7903	21.9367	24.3738	gi|359485008|ref|XP_002269013.2|	739.6	0	PREDICTED: probable mitochondrial chaperone BCS1-B-like [Vitis vinifera] >gi|297735391|emb|CBI17831.3| unnamed protein product [Vitis vinifera]	gi|219818222|gb|FJ149286.1|	107	4e-20	Daucus carota subsp. sativus clone BAC C001C12 genomic sequence	sp|O19922|FTSH_CYACA	58.2	2e-08	ATP-dependent zinc metalloprotease FtsH OS=Cyanidium caldarium GN=ftsH PE=3 SV=1	SPAC644.07	121	4e-27	COG0465	ATP-dependent Zn proteases	K08900	0	697	pop:POPTR_262253	mitochondrial chaperone BCS1	GO:0009407//toxin catabolic process;GO:0010583//response to cyclopentenone	GO:0016887//ATPase activity;GO:0005524//ATP binding	GO:0005886//plasma membrane
CL14210.Contig2_All	6.3126	13.654	11.9281	gi|157283711|gb|ABV30882.1|	86.7	1e-16	NBS-containing resistance-like protein [Platanus x acerifolia]	gi|291481037|gb|GU354187.1|	109	1e-21	Tragopogon dubius putative LRR resistance protein-like gene, partial sequence	sp|Q40392|TMVRN_NICGU	81.6	9e-17	TMV resistance protein N OS=Nicotiana glutinosa GN=N PE=1 SV=1	--	--	--	--	--	--	--	--	--	--	GO:0050896//response to stimulus	GO:0003824//catalytic activity;GO:0032559	-
CL14210.Contig8_All	7.116	6.3246	7.8437	gi|221193354|gb|ACM07721.1|	167.2	8e-41	NBS-LRR resistance-like protein [Lactuca serriola]	gi|148286997|gb|EF560112.1|	75.8	4e-11	Helianthus deserticola NBS-LRR resistance-like protein RGC931 pseudogene, partial sequence	sp|Q40392|TMVRN_NICGU	139	1e-33	TMV resistance protein N OS=Nicotiana glutinosa GN=N PE=1 SV=1	--	--	--	--	--	K13457	9e-08	54.3	vvi:100252764	disease resistance protein RPM1	-	GO:0000166//nucleotide binding	-
CL14262.Contig1_All	4.2835	7.9144	6.929	gi|147845689|emb|CAN78466.1|	867.1	0	hypothetical protein VITISV_028234 [Vitis vinifera]	gi|359472882|ref|XM_003631160.1|	103	7e-19	PREDICTED: Vitis vinifera spore coat protein A-like (LOC100244049), mRNA	--	--	--	--	BS_cotA	355	2e-97	COG2132	Putative multicopper oxidases	--	--	--	--	--	GO:0055114//oxidation-reduction process;GO:0009620//response to fungus;GO:0009926//auxin polar transport;GO:0009640//photomorphogenesis;GO:0010073//meristem maintenance;GO:0010311//lateral root formation;GO:0009733//response to auxin stimulus;GO:0048283//indeterminate inflorescence morphogenesis;GO:0009826//unidimensional cell growth;GO:0016036//cellular response to phosphate starvation;GO:008016…	GO:0016682//oxidoreductase activity, acting on diphenols and related substances as donors, oxygen as acceptor;GO:0005507//copper ion binding;GO:0008270//zinc ion binding;GO:0004842//ubiquitin-protein ligase activity;GO:0047705	GO:0005829//cytosol;GO:0005618//cell wall;GO:0009506//plasmodesma;GO:0005576//extracellular region;GO:0016020//membrane;GO:0005794//Golgi apparatus;GO:0005783//endoplasmic reticulum
CL14309.Contig2_All	9.9673	14.3982	14.7014	gi|255565031|ref|XP_002523508.1|	279.6	4e-74	conserved hypothetical protein [Ricinus communis] >gi|223537215|gb|EEF38847.1| conserved hypothetical protein [Ricinus communis]	gi|225467312|ref|XM_002262815.1|	71.9	1e-09	PREDICTED: Vitis vinifera uncharacterized LOC100257374 (LOC100257374), mRNA	--	--	--	--	--	--	--	--	--	--	--	--	--	--	GO:0009086//methionine biosynthetic process;GO:0043182//vacuolar sequestering of sodium ion;GO:0042538//hyperosmotic salinity response;GO:0000394//RNA splicing, via endonucleolytic cleavage and ligation	-	GO:0005768//endosome;GO:0005802//trans-Golgi network;GO:0005783//endoplasmic reticulum;GO:0005794//Golgi apparatus
CL14329.Contig1_All	3.8396	2.5574	1.306	gi|255585154|ref|XP_002533282.1|	78.2	3e-14	zinc ion binding protein, putative [Ricinus communis] >gi|223526907|gb|EEF29114.1| zinc ion binding protein, putative [Ricinus communis]	gi|392513452|emb|FO082278.1|	60	2e-06	Bathycoccus prasinos genomic : Chromosome_1	sp|Q8W4F0|DAR1_ARATH	56.2	6e-09	Protein DA1-related 1 OS=Arabidopsis thaliana GN=DAR1 PE=2 SV=3	--	--	--	--	--	K11323	6e-06	47.8	vcn:VOLCADRAFT_121342	histone arginine demethylase JMJD6 [EC:1.14.11.-]	-	GO:0005488//binding	GO:0005886//plasma membrane
CL14329.Contig2_All	1.1542	0.8075	1.5579	gi|255585154|ref|XP_002533282.1|	78.2	3e-14	zinc ion binding protein, putative [Ricinus communis] >gi|223526907|gb|EEF29114.1| zinc ion binding protein, putative [Ricinus communis]	gi|392513452|emb|FO082278.1|	60	2e-06	Bathycoccus prasinos genomic : Chromosome_1	sp|Q8W4F0|DAR1_ARATH	56.2	5e-09	Protein DA1-related 1 OS=Arabidopsis thaliana GN=DAR1 PE=2 SV=3	--	--	--	--	--	K11323	5e-06	47.8	vcn:VOLCADRAFT_121342	histone arginine demethylase JMJD6 [EC:1.14.11.-]	-	GO:0005488//binding	GO:0005886//plasma membrane
CL14417.Contig1_All	16.692	7.3513	12.1398	gi|303287937|ref|XP_003063257.1|	70.5	4e-11	predicted protein [Micromonas pusilla CCMP1545] >gi|226455089|gb|EEH52393.1| predicted protein [Micromonas pusilla CCMP1545]	gi|226521138|gb|CP001332.1|	77.8	2e-11	Micromonas sp. RCC299 chromosome 14, complete sequence	sp|Q9M4U4|HDT3_MAIZE	64.3	1e-10	Histone deacetylase HDT3 OS=Zea mays GN=HDT3 PE=2 SV=1	YOR054c	84.3	3e-16	COG0452	Phosphopantothenoylcysteine synthetase/decarboxylase	K11323	1e-19	95.9	vcn:VOLCADRAFT_121342	histone arginine demethylase JMJD6 [EC:1.14.11.-]	-	-	-
CL14417.Contig2_All	0.0598	8.3712	0	gi|303287937|ref|XP_003063257.1|	105.5	1e-21	predicted protein [Micromonas pusilla CCMP1545] >gi|226455089|gb|EEH52393.1| predicted protein [Micromonas pusilla CCMP1545]	gi|85679069|gb|DQ350858.1|	85.7	8e-14	Zea mays microsatellite phi069 allele 203 sequence	sp|Q6Z1C0|NUCL1_ORYSJ	61.2	1e-09	Nucleolin 1 OS=Oryza sativa subsp. japonica GN=Os08g0192900 PE=2 SV=1	XF1267	88.2	2e-17	COG5297	Cellobiohydrolase A (1,4-beta-cellobiosidase A)	K11323	6e-19	93.2	vcn:VOLCADRAFT_121342	histone arginine demethylase JMJD6 [EC:1.14.11.-]	-	-	-
CL14424.Contig1_All	4.8204	3.7006	3.9798	gi|255544742|ref|XP_002513432.1|	479.2	7e-134	conserved hypothetical protein [Ricinus communis] >gi|223547340|gb|EEF48835.1| conserved hypothetical protein [Ricinus communis]	gi|225435595|ref|XM_002285579.1|	111	2e-21	PREDICTED: Vitis vinifera uncharacterized LOC100257061 (LOC100257061), mRNA	--	--	--	--	--	--	--	--	--	--	--	--	--	--	GO:0008284//positive regulation of cell proliferation;GO:0045492//xylan biosynthetic process;GO:0010413//glucuronoxylan metabolic process	-	GO:0005634//nucleus
CL14424.Contig2_All	4.1096	2.7301	2.7348	gi|255544742|ref|XP_002513432.1|	472.6	8e-132	conserved hypothetical protein [Ricinus communis] >gi|223547340|gb|EEF48835.1| conserved hypothetical protein [Ricinus communis]	gi|225435595|ref|XM_002285579.1|	111	2e-21	PREDICTED: Vitis vinifera uncharacterized LOC100257061 (LOC100257061), mRNA	--	--	--	--	--	--	--	--	--	K11267	2e-06	52.4	ath:AT5G47690	sister chromatid cohesion protein PDS5	GO:0008284//positive regulation of cell proliferation;GO:0045492//xylan biosynthetic process;GO:0010413//glucuronoxylan metabolic process	-	GO:0005634//nucleus
CL14429.Contig1_All	28.6087	21.6269	21.9644	gi|338762840|gb|AEI98627.1|	622.1	1e-176	hypothetical protein 111O18.14 [Coffea canephora]	gi|357518366|ref|XM_003629424.1|	153	1e-33	Medicago truncatula Acidic leucine-rich nuclear phosphoprotein 32-related protein (MTR_8g077860) mRNA, complete cds	sp|Q9SCQ7|AN32_ARATH	512	3e-145	Acidic leucine-rich nuclear phosphoprotein 32-related protein OS=Arabidopsis thaliana GN=At3g50690 PE=2 SV=1	YLR106c	105	3e-22	COG5271	AAA ATPase containing von Willebrand factor type A (vWA) domain	K11323	1e-28	127	vcn:VOLCADRAFT_121342	histone arginine demethylase JMJD6 [EC:1.14.11.-]	-	-	GO:0005634//nucleus
CL1443.Contig3_All	97.2964	64.7235	62.5045	gi|225436420|ref|XP_002273519.1|	663.7	0	PREDICTED: serine carboxypeptidase-like 51-like [Vitis vinifera]	gi|225436419|ref|XM_002273483.1|	204	2e-49	PREDICTED: Vitis vinifera serine carboxypeptidase-like 51-like (LOC100267109), mRNA	sp|Q67Y83|SCP51_ARATH	602	2e-172	Serine carboxypeptidase-like 51 OS=Arabidopsis thaliana GN=SCPL51 PE=2 SV=2	SPAC19G12.10c_2	126	1e-28	COG2939	Carboxypeptidase C (cathepsin A)	K09646	0	663	vvi:100267109	serine carboxypeptidase 1 [EC:3.4.16.-]	GO:0009627//systemic acquired resistance;GO:0034976//response to endoplasmic reticulum stress;GO:0006508//proteolysis	GO:0004185//serine-type carboxypeptidase activity	GO:0016023//cytoplasmic membrane-bounded vesicle;GO:0005576//extracellular region
CL14437.Contig1_All	1.2063	0.9108	1.1397	gi|359477208|ref|XP_002279515.2|	755.4	0	PREDICTED: flowering time control protein FCA [Vitis vinifera]	gi|359477207|ref|XM_002279479.2|	226	9e-56	PREDICTED: Vitis vinifera flowering time control (FCA), mRNA	sp|O04425|FCA_ARATH	547	1e-155	Flowering time control protein FCA OS=Arabidopsis thaliana GN=FCA PE=1 SV=2	SPAC140.02	63.5	2e-09	COG0724	RNA-binding proteins (RRM domain)	K13207	6e-41	167	pop:POPTR_799273	CUG-BP- and ETR3-like factor	GO:0009987//cellular process;GO:0040029//regulation of gene expression, epigenetic;GO:0009791//post-embryonic development;GO:0048608//reproductive structure development;GO:0009790//embryo development	GO:0003676//nucleic acid binding	GO:0043229//intracellular organelle
CL14456.Contig2_All	8.2318	6.5629	7.0033	gi|297745695|emb|CBI40980.3|	2147.5	0	unnamed protein product [Vitis vinifera]	gi|334185861|ref|NM_114898.4|	153	3e-33	Arabidopsis thaliana uncharacterized protein (AT3G50380) mRNA, complete cds	--	--	--	--	SPBC16C6.02c	84.3	3e-15	COG5043	Vacuolar protein sorting-associated protein	--	--	--	--	--	-	-	GO:0005739//mitochondrion
CL14541.Contig1_All	16.3938	12.5596	10.2364	gi|20257219|gb|AAM12952.1|	458.8	1e-127	auxin-regulated protein [Zinnia violacea]	gi|20257218|gb|AY090553.1|	404	1e-109	Zinnia elegans auxin-regulated protein (IAA8) mRNA, complete cds	sp|Q38827|IAA9_ARATH	363	1e-100	Auxin-responsive protein IAA9 OS=Arabidopsis thaliana GN=IAA9 PE=1 SV=1	--	--	--	--	--	K14484	2e-51	201	ath:AT3G23050	auxin-responsive protein IAA	GO:0050794//regulation of cellular process;GO:0006351//transcription, DNA-dependent	-	GO:0044424//intracellular part
CL14541.Contig2_All	0.0484	0	0.1372	gi|20257219|gb|AAM12952.1|	458.4	1e-127	auxin-regulated protein [Zinnia violacea]	gi|20257218|gb|AY090553.1|	416	1e-113	Zinnia elegans auxin-regulated protein (IAA8) mRNA, complete cds	sp|Q38827|IAA9_ARATH	369	2e-102	Auxin-responsive protein IAA9 OS=Arabidopsis thaliana GN=IAA9 PE=1 SV=1	--	--	--	--	--	K14484	7e-51	199	ath:AT3G23050	auxin-responsive protein IAA	GO:0009616//virus induced gene silencing;GO:0010050//vegetative phase change;GO:0006351//transcription, DNA-dependent;GO:0009734//auxin mediated signaling pathway	GO:0003700//sequence-specific DNA binding transcription factor activity	GO:0005634//nucleus
CL1458.Contig1_All	4.8194	5.3281	4.9591	gi|297736458|emb|CBI25329.3|	646	0	unnamed protein product [Vitis vinifera]	gi|225435162|ref|XM_002281740.1|	176	7e-41	PREDICTED: Vitis vinifera two-component response regulator-like PRR73-like (LOC100246836), mRNA	sp|Q93WK5|APRR7_ARATH	475	6e-134	Two-component response regulator-like APRR7 OS=Arabidopsis thaliana GN=APRR7 PE=2 SV=1	BH2109	69.3	3e-11	COG4753	Response regulator containing CheY-like receiver domain and AraC-type DNA-binding domain	K12129	1e-165	582	vvi:100246836	pseudo-response regulator 7	GO:0009266//response to temperature stimulus;GO:0007623//circadian rhythm;GO:0045892//negative regulation of transcription, DNA-dependent;GO:0010017//red or far-red light signaling pathway	GO:0003677//DNA binding	GO:0005739//mitochondrion;GO:0005634//nucleus
CL1458.Contig2_All	1.4042	1.4184	1.0365	gi|359486449|ref|XP_002275645.2|	245.7	2e-63	PREDICTED: two-component response regulator-like PRR73 [Vitis vinifera]	gi|225435162|ref|XM_002281740.1|	157	8e-35	PREDICTED: Vitis vinifera two-component response regulator-like PRR73-like (LOC100246836), mRNA	sp|Q93WK5|APRR7_ARATH	275	1e-73	Two-component response regulator-like APRR7 OS=Arabidopsis thaliana GN=APRR7 PE=2 SV=1	BH2109	69.3	4e-11	COG4753	Response regulator containing CheY-like receiver domain and AraC-type DNA-binding domain	K12129	1e-92	339	vvi:100246836	pseudo-response regulator 7	GO:0006355//regulation of transcription, DNA-dependent;GO:0007623//circadian rhythm;GO:0007165//signal transduction;GO:0009639//response to red or far red light	-	GO:0043231//intracellular membrane-bounded organelle
CL14649.Contig1_All	0.6562	1.4462	0.775	gi|351066165|gb|AEQ39057.1|	53.9	7e-07	putative SKP1-like protein 1 [Wolffia arrhiza]	gi|51292006|gb|AY702087.1|	85.7	3e-14	Nicotiana tabacum cultivar Samsun NN SKP1 (SKP1) mRNA, complete cds	sp|Q9FHW7|SKP1B_ARATH	52	1e-07	SKP1-like protein 1B OS=Arabidopsis thaliana GN=SKP1B PE=1 SV=1	--	--	--	--	--	K03094	3e-07	52	gmx:100809769	S-phase kinase-associated protein 1	-	-	-
CL14649.Contig2_All	2.3031	3.4777	3.8986	gi|224061857|ref|XP_002300633.1|	54.7	1e-06	predicted protein [Populus trichocarpa] >gi|222842359|gb|EEE79906.1| predicted protein [Populus trichocarpa]	gi|51292006|gb|AY702087.1|	85.7	5e-14	Nicotiana tabacum cultivar Samsun NN SKP1 (SKP1) mRNA, complete cds	sp|Q9FHW7|SKP1B_ARATH	52.4	2e-07	SKP1-like protein 1B OS=Arabidopsis thaliana GN=SKP1B PE=1 SV=1	--	--	--	--	--	K08852	2e-07	53.9	pop:POPTR_1079934	serine/threonine-protein kinase/endoribonuclease IRE1 [EC:2.7.11.1 3.1.26.-]	-	-	-
CL14649.Contig3_All	1.9845	1.5346	2.467	gi|351066165|gb|AEQ39057.1|	54.3	1e-06	putative SKP1-like protein 1 [Wolffia arrhiza]	gi|51292006|gb|AY702087.1|	85.7	5e-14	Nicotiana tabacum cultivar Samsun NN SKP1 (SKP1) mRNA, complete cds	sp|Q9FHW7|SKP1B_ARATH	52.4	2e-07	SKP1-like protein 1B OS=Arabidopsis thaliana GN=SKP1B PE=1 SV=1	--	--	--	--	--	K03094	5e-07	52.4	gmx:100809769	S-phase kinase-associated protein 1	-	-	-
CL14682.Contig2_All	3.898	1.9999	0.3507	gi|225440067|ref|XP_002282335.1|	59.3	1e-08	PREDICTED: uncharacterized protein LOC100244817 [Vitis vinifera] >gi|297741643|emb|CBI32775.3| unnamed protein product [Vitis vinifera]	--	--	--	--	--	--	--	--	--	--	--	--	--	--	--	--	--	--	GO:0030001//metal ion transport	GO:0046872//metal ion binding	GO:0005886//plasma membrane
CL14786.Contig2_All	1.426	20.3916	11.3976	gi|116308880|emb|CAH66015.1|	105.1	4e-21	OSIGBa0093M15.5 [Oryza sativa Indica Group]	--	--	--	--	--	--	--	--	--	--	--	--	--	--	--	--	--	--	-	-	-
CL14859.Contig1_All	1.3907	1.0216	0.7508	gi|225455449|ref|XP_002279638.1|	315.1	1e-84	PREDICTED: F-box protein At4g00755-like [Vitis vinifera]	gi|221046413|gb|AC234257.1|	63.9	4e-07	Cucumis sativus chromosome 1 BAC clone ccbaa, complete sequence	sp|Q8LG03|FB345_ARATH	282	3e-76	F-box protein At4g00755 OS=Arabidopsis thaliana GN=At4g00755 PE=2 SV=1	--	--	--	--	--	--	--	--	--	--	-	-	-
CL14859.Contig2_All	0.9457	0.2779	0.3127	gi|225455449|ref|XP_002279638.1|	315.1	1e-84	PREDICTED: F-box protein At4g00755-like [Vitis vinifera]	gi|221046413|gb|AC234257.1|	63.9	4e-07	Cucumis sativus chromosome 1 BAC clone ccbaa, complete sequence	sp|Q8LG03|FB345_ARATH	282	4e-76	F-box protein At4g00755 OS=Arabidopsis thaliana GN=At4g00755 PE=2 SV=1	--	--	--	--	--	--	--	--	--	--	-	-	-
CL1486.Contig3_All	1.7527	1.5281	1.474	gi|402746980|gb|AFQ94050.1|	1265.4	0	auxin response factor 1 [Camellia sinensis]	gi|402746979|gb|JX307853.1|	914	0	Camellia sinensis auxin response factor 1 mRNA, complete cds	sp|Q9FGV1|ARFH_ARATH	1060	0	Auxin response factor 8 OS=Arabidopsis thaliana GN=ARF8 PE=2 SV=2	YKL032c	62.4	5e-09	COG5648	Chromatin-associated proteins containing the HMG domain	K14486	5e-173	607	vvi:100254074	auxin response factor	GO:0048519//negative regulation of biological process;GO:0048507//meristem development;GO:0006355//regulation of transcription, DNA-dependent;GO:0009909//regulation of flower development;GO:0009887//organ morphogenesis;GO:0010051//xylem and phloem pattern formation;GO:0048481//ovule development;GO:0048439//flower morphogenesis;GO:0009855//determination of bilateral symmetry;GO:0009734//auxin medi…	GO:0003677//DNA binding;GO:0046983//protein dimerization activity;GO:0003700//sequence-specific DNA binding transcription factor activity	GO:0005634//nucleus
CL14893.Contig1_All	3.796	2.0538	2.4935	gi|313104128|sp|O04979.2|LONP2_SPIOL	40	7e-135	RecName: Full=Lon protease homolog 2, peroxisomal	gi|225427355|ref|XM_002282621.1|	396	1e-107	PREDICTED: Vitis vinifera lon protease homolog 2, peroxisomal-like (LOC100262630), mRNA	sp|O04979|LONP2_SPIOL	465	2e-136	Lon protease homolog 2, peroxisomal OS=Spinacia oleracea PE=2 SV=2	BH3050	92.4	1e-22	COG0466	ATP-dependent Lon protease, bacterial type	K01338	2e-135	481	vvi:100262630	ATP-dependent Lon protease [EC:3.4.21.53]	GO:0040007//growth;GO:0016560//protein import into peroxisome matrix, docking;GO:0006515//misfolded or incompletely synthesized protein catabolic process;GO:0016485//protein processing;GO:0048527//lateral root development;GO:0006200//ATP catabolic process;GO:0038032//termination of G-protein coupled receptor signaling pathway	GO:0004252//serine-type endopeptidase activity;GO:0004176//ATP-dependent peptidase activity;GO:0043565//sequence-specific DNA binding;GO:0005524//ATP binding	GO:0009295//nucleoid;GO:0005782//peroxisomal matrix
CL14934.Contig1_All	3.0318	1.4141	1.5004	gi|255570428|ref|XP_002526173.1|	60.5	8e-09	suppressor of ty, putative [Ricinus communis] >gi|223534550|gb|EEF36249.1| suppressor of ty, putative [Ricinus communis]	gi|224105298|ref|XM_002313723.1|	63.9	1e-07	Populus trichocarpa global transcription factor group (GTA902), mRNA	--	--	--	--	--	--	--	--	--	K15172	1e-09	60.5	rcu:RCOM_0138850	transcription elongation factor SPT5	-	-	-
CL14948.Contig2_All	21.3124	22.2479	24.0884	gi|255538832|ref|XP_002510481.1|	1253.8	0	tetratricopeptide repeat protein, tpr, putative [Ricinus communis] >gi|223551182|gb|EEF52668.1| tetratricopeptide repeat protein, tpr, putative [Ricinus communis]	gi|159132168|emb|CU468223.3|	365	2e-97	S.lycopersicum DNA sequence from clone LE_HBa-111P3 on chromosome 4, complete sequence	sp|O23052|Y1515_ARATH	1201	0	Uncharacterized TPR repeat-containing protein At1g05150 OS=Arabidopsis thaliana GN=At1g05150 PE=1 SV=1	MA1613	80.1	2e-14	COG0457	FOG: TPR repeat	K09667	9e-15	81.3	vvi:100244912	polypeptide N-acetylglucosaminyltransferase [EC:2.4.1.-]	GO:0009086//methionine biosynthetic process;GO:0000394//RNA splicing, via endonucleolytic cleavage and ligation;GO:0007020//microtubule nucleation	GO:0008270//zinc ion binding;GO:0005509//calcium ion binding;GO:0016757//transferase activity, transferring glycosyl groups	GO:0009506//plasmodesma;GO:0005768//endosome;GO:0005802//trans-Golgi network;GO:0005794//Golgi apparatus;GO:0005634//nucleus;GO:0005886//plasma membrane
CL15.Contig5_All	5.7195	1.8496	3.0879	gi|255556059|ref|XP_002519064.1|	380.6	0	transferase, transferring glycosyl groups, putative [Ricinus communis] >gi|223541727|gb|EEF43275.1| transferase, transferring glycosyl groups, putative [Ricinus communis]	gi|356546649|ref|XR_137097.1|	67.9	7e-08	PREDICTED: Glycine max callose synthase 11-like (LOC100786527), miscRNA	sp|Q9S9U0|CALSB_ARATH	429	0	Callose synthase 11 OS=Arabidopsis thaliana GN=CALS11 PE=2 SV=1	--	--	--	--	--	K11000	0	448	vvi:100263390	callose synthase [EC:2.4.1.-]	GO:0006862//nucleotide transport;GO:0006944//cellular membrane fusion;GO:0010363//regulation of plant-type hypersensitive response;GO:0015802//basic amino acid transport;GO:0052544//defense response by callose deposition in cell wall;GO:0006612//protein targeting to membrane;GO:0050832//defense response to fungus;GO:0042742//defense response to bacterium;GO:0043069//negative regulation of program…	GO:0003843//1,3-beta-D-glucan synthase activity	GO:0016023//cytoplasmic membrane-bounded vesicle;GO:0005794//Golgi apparatus;GO:0009506//plasmodesma;GO:0000148//1,3-beta-D-glucan synthase complex
CL15.Contig6_All	4.4955	1.4204	2.4114	gi|255556059|ref|XP_002519064.1|	856.3	0	transferase, transferring glycosyl groups, putative [Ricinus communis] >gi|223541727|gb|EEF43275.1| transferase, transferring glycosyl groups, putative [Ricinus communis]	gi|356546649|ref|XR_137097.1|	67.9	4e-08	PREDICTED: Glycine max callose synthase 11-like (LOC100786527), miscRNA	sp|Q9S9U0|CALSB_ARATH	783	0	Callose synthase 11 OS=Arabidopsis thaliana GN=CALS11 PE=2 SV=1	--	--	--	--	--	K11000	0	825	gmx:100812250	callose synthase [EC:2.4.1.-]	GO:0006862//nucleotide transport;GO:0006944//cellular membrane fusion;GO:0010363//regulation of plant-type hypersensitive response;GO:0015802//basic amino acid transport;GO:0052544//defense response by callose deposition in cell wall;GO:0006612//protein targeting to membrane;GO:0050832//defense response to fungus;GO:0042742//defense response to bacterium;GO:0043069//negative regulation of program…	GO:0003843//1,3-beta-D-glucan synthase activity	GO:0005794//Golgi apparatus;GO:0009506//plasmodesma;GO:0000148//1,3-beta-D-glucan synthase complex
CL1502.Contig1_All	0.6717	0.9869	0.5751	gi|225436648|ref|XP_002276189.1|	729.2	0	PREDICTED: uncharacterized protein LOC100267161 [Vitis vinifera]	gi|359479261|ref|XM_002276153.2|	159	2e-35	PREDICTED: Vitis vinifera uncharacterized LOC100267161 (LOC100267161), mRNA	--	--	--	--	--	--	--	--	--	K14409	0	729	vvi:100267161	protein SMG7	GO:0000184//nuclear-transcribed mRNA catabolic process, nonsense-mediated decay;GO:0090306//spindle assembly involved in meiosis	-	-
CL1502.Contig2_All	1.6147	2.636	2.441	gi|225436648|ref|XP_002276189.1|	947.2	0	PREDICTED: uncharacterized protein LOC100267161 [Vitis vinifera]	gi|359479261|ref|XM_002276153.2|	161	6e-36	PREDICTED: Vitis vinifera uncharacterized LOC100267161 (LOC100267161), mRNA	--	--	--	--	--	--	--	--	--	K14409	0	947	vvi:100267161	protein SMG7	GO:0000184//nuclear-transcribed mRNA catabolic process, nonsense-mediated decay;GO:0090306//spindle assembly involved in meiosis	-	-
CL1502.Contig3_All	0.2799	0.2742	0.2469	gi|225436648|ref|XP_002276189.1|	947.2	0	PREDICTED: uncharacterized protein LOC100267161 [Vitis vinifera]	gi|359479261|ref|XM_002276153.2|	161	6e-36	PREDICTED: Vitis vinifera uncharacterized LOC100267161 (LOC100267161), mRNA	--	--	--	--	--	--	--	--	--	K14409	0	947	vvi:100267161	protein SMG7	GO:0000184//nuclear-transcribed mRNA catabolic process, nonsense-mediated decay;GO:0090306//spindle assembly involved in meiosis	-	-
CL15078.Contig1_All	4.0168	2.7369	2.97	--	--	--	--	--	--	--	--	--	--	--	--	--	--	--	--	--	--	--	--	--	--	-	-	-
CL15078.Contig2_All	9.4594	7.3423	8.0941	--	--	--	--	--	--	--	--	--	--	--	--	--	--	--	--	--	--	--	--	--	--	-	-	-
CL15092.Contig3_All	22.754	18.7709	20.2561	gi|255556336|ref|XP_002519202.1|	1129.4	0	conserved hypothetical protein [Ricinus communis] >gi|223541517|gb|EEF43066.1| conserved hypothetical protein [Ricinus communis]	gi|359477123|ref|XM_002276869.2|	254	5e-64	PREDICTED: Vitis vinifera serine/threonine-protein phosphatase 4 regulatory subunit 3-like (LOC100241492), mRNA	--	--	--	--	--	--	--	--	--	K03243	8e-06	51.6	cre:CHLREDRAFT_141272	translation initiation factor 5B	GO:0009639//response to red or far red light;GO:0009630//gravitropism	-	GO:0005737//cytoplasm
CL15100.Contig2_All	9.4345	7.1938	7.8417	gi|356561992|ref|XP_003549259.1|	67.4	4e-10	PREDICTED: LOW QUALITY PROTEIN: 14-3-3-like protein-like [Glycine max]	--	--	--	--	sp|P46266|1433_PEA	65.9	4e-11	14-3-3-like protein OS=Pisum sativum PE=2 SV=1	SPAC17A2.13c	57	6e-08	COG5040	14-3-3 family protein	K06630	2e-10	65.1	mtr:MTR_3g099380	tyrosine 3-monooxygenase/tryptophan 5-monooxygenase activation protein	-	-	-
CL15100.Contig4_All	14.392	12.806	8.6181	gi|224981577|gb|ACN73536.1|	66.2	3e-10	1433-3 [Brassica napus] >gi|224981579|gb|ACN73537.1| 1433-3 [Brassica napus]	--	--	--	--	sp|Q43470|1433B_HORVU	63.2	1e-10	14-3-3-like protein B OS=Hordeum vulgare PE=2 SV=1	SPAC17A2.13c	57.4	2e-08	COG5040	14-3-3 family protein	K06630	1e-10	64.3	mtr:MTR_3g099380	tyrosine 3-monooxygenase/tryptophan 5-monooxygenase activation protein	-	-	-
CL1511.Contig1_All	0.598	0.1065	0.3595	--	--	--	--	--	--	--	--	--	--	--	--	--	--	--	--	--	--	--	--	--	--	-	-	-
CL1511.Contig4_All	0.7927	0.2958	0.1783	gi|326491859|dbj|BAJ98154.1|	55.8	2e-06	predicted protein [Hordeum vulgare subsp. vulgare]	--	--	--	--	--	--	--	--	--	--	--	--	--	--	--	--	--	--	-	-	-
CL1511.Contig7_All	1.3512	1.0731	1.1386	gi|219127294|ref|XP_002183873.1|	59.3	2e-07	predicted protein [Phaeodactylum tricornutum CCAP 1055/1] >gi|217404596|gb|EEC44542.1| predicted protein [Phaeodactylum tricornutum CCAP 1055/1]	--	--	--	--	--	--	--	--	YGR189c	55.1	4e-07	COG2273	Beta-glucanase/Beta-glucan synthetase	K11323	4e-08	58.2	vcn:VOLCADRAFT_121342	histone arginine demethylase JMJD6 [EC:1.14.11.-]	-	-	-
CL15136.Contig1_All	12.0309	5.8065	6.6882	--	--	--	--	--	--	--	--	--	--	--	--	--	--	--	--	--	--	--	--	--	--	-	-	-
CL1517.Contig2_All	27.9023	20.8031	29.5096	gi|224081419|ref|XP_002306403.1|	82.8	1e-15	predicted protein [Populus trichocarpa] >gi|222855852|gb|EEE93399.1| predicted protein [Populus trichocarpa]	gi|158262697|gb|AC212768.1|	61.9	3e-07	Solanum lycopersicum DNA sequence from clone LE_HBa-206G16 on chromosome 12, complete sequence	--	--	--	--	--	--	--	--	--	--	--	--	--	--	-	-	-
CL15182.Contig1_All	5.058	4.297	4.474	gi|359494312|ref|XP_002268896.2|	2174.1	0	PREDICTED: E3 ubiquitin-protein ligase UPL1-like [Vitis vinifera]	gi|359494311|ref|XM_002268860.2|	767	0	PREDICTED: Vitis vinifera E3 ubiquitin-protein ligase UPL1-like (LOC100246297), mRNA	sp|Q8GY23|UPL1_ARATH	1826	0	E3 ubiquitin-protein ligase UPL1 OS=Arabidopsis thaliana GN=UPL1 PE=1 SV=3	SPAC19D5.04	490	9e-138	COG5021	Ubiquitin-protein ligase	K10592	0	2101	gmx:100819012	E3 ubiquitin-protein ligase HUWE1 [EC:6.3.2.19]	GO:0042787//protein ubiquitination involved in ubiquitin-dependent protein catabolic process	GO:0004842//ubiquitin-protein ligase activity	GO:0009506//plasmodesma;GO:0016020//membrane;GO:0005634//nucleus;GO:0005829//cytosol;GO:0005739//mitochondrion;GO:0000151//ubiquitin ligase complex
CL15182.Contig4_All	2.3548	1.3455	1.4832	gi|224056471|ref|XP_002298873.1|	2158.6	0	predicted protein [Populus trichocarpa] >gi|222846131|gb|EEE83678.1| predicted protein [Populus trichocarpa]	gi|359494311|ref|XM_002268860.2|	767	0	PREDICTED: Vitis vinifera E3 ubiquitin-protein ligase UPL1-like (LOC100246297), mRNA	sp|Q8GY23|UPL1_ARATH	1827	0	E3 ubiquitin-protein ligase UPL1 OS=Arabidopsis thaliana GN=UPL1 PE=1 SV=3	SPAC19D5.04	486	1e-136	COG5021	Ubiquitin-protein ligase	K10592	0	2080	gmx:100819012	E3 ubiquitin-protein ligase HUWE1 [EC:6.3.2.19]	GO:0042787//protein ubiquitination involved in ubiquitin-dependent protein catabolic process	GO:0004842//ubiquitin-protein ligase activity	GO:0009506//plasmodesma;GO:0016020//membrane;GO:0005634//nucleus;GO:0005829//cytosol;GO:0005739//mitochondrion;GO:0000151//ubiquitin ligase complex
CL15193.Contig1_All	0.401	0.5892	0	gi|334188512|ref|NP_001190577.1|	59.7	1e-08	AP2/B3 domain-containing protein [Arabidopsis thaliana] >gi|332009900|gb|AED97283.1| AP2/B3 domain-containing protein [Arabidopsis thaliana]	gi|332640072|gb|CP002686.1|	63.9	9e-08	Arabidopsis thaliana chromosome 3, complete sequence	sp|Q9LVG1|Y5013_ARATH	57	2e-09	B3 domain-containing protein At5g60130 OS=Arabidopsis thaliana GN=At5g60130 PE=2 SV=1	--	--	--	--	--	K03189	3e-06	48.1	vvi:100243473	urease accessory protein	-	-	-
CL15193.Contig2_All	1.5846	1.94	2.0585	gi|334188512|ref|NP_001190577.1|	61.6	3e-09	AP2/B3 domain-containing protein [Arabidopsis thaliana] >gi|332009900|gb|AED97283.1| AP2/B3 domain-containing protein [Arabidopsis thaliana]	gi|332002898|gb|CP002688.1|	60	1e-06	Arabidopsis thaliana chromosome 5, complete sequence	sp|Q9LVG1|Y5013_ARATH	58.9	6e-10	B3 domain-containing protein At5g60130 OS=Arabidopsis thaliana GN=At5g60130 PE=2 SV=1	--	--	--	--	--	K03189	4e-06	47.8	vvi:100243473	urease accessory protein	-	-	-
CL1523.Contig1_All	1.3855	1.9603	1.8327	gi|225456085|ref|XP_002280982.1|	790.8	0	PREDICTED: eukaryotic peptide chain release factor GTP-binding subunit ERF3B-like [Vitis vinifera]	gi|359490997|ref|XM_002280946.2|	636	1e-179	PREDICTED: Vitis vinifera eukaryotic peptide chain release factor GTP-binding subunit ERF3B-like (LOC100249117), mRNA	sp|P50256|EF1AC_PORPU	312	5e-85	Elongation factor 1-alpha C OS=Porphyra purpurea GN=TEF-C PE=2 SV=1	YDR172w_2	490	4e-138	COG5256	Translation elongation factor EF-1alpha (GTPase)	K03267	0	790	vvi:100249117	peptide chain release factor subunit 3	GO:0006184//GTP catabolic process;GO:0006415//translational termination	GO:0003747//translation release factor activity;GO:0004781//sulfate adenylyltransferase (ATP) activity;GO:0003924//GTPase activity;GO:0005525//GTP binding	GO:0005829//cytosol;GO:0005773//vacuole
CL1523.Contig2_All	2.0099	2.2109	1.1978	gi|225456085|ref|XP_002280982.1|	790.8	0	PREDICTED: eukaryotic peptide chain release factor GTP-binding subunit ERF3B-like [Vitis vinifera]	gi|359490997|ref|XM_002280946.2|	636	1e-179	PREDICTED: Vitis vinifera eukaryotic peptide chain release factor GTP-binding subunit ERF3B-like (LOC100249117), mRNA	sp|P50256|EF1AC_PORPU	312	5e-85	Elongation factor 1-alpha C OS=Porphyra purpurea GN=TEF-C PE=2 SV=1	YDR172w_2	490	4e-138	COG5256	Translation elongation factor EF-1alpha (GTPase)	K03267	0	790	vvi:100249117	peptide chain release factor subunit 3	GO:0006184//GTP catabolic process;GO:0006415//translational termination	GO:0003747//translation release factor activity;GO:0004781//sulfate adenylyltransferase (ATP) activity;GO:0003924//GTPase activity;GO:0005525//GTP binding	GO:0005829//cytosol;GO:0005773//vacuole
CL15279.Contig11_All	13.8518	9.3287	8.9313	gi|297738765|emb|CBI28010.3|	799.7	0	unnamed protein product [Vitis vinifera]	--	--	--	--	sp|O82188|RDR5_ARATH	701	0	Probable RNA-dependent RNA polymerase 5 OS=Arabidopsis thaliana GN=RDR5 PE=2 SV=2	--	--	--	--	--	--	--	--	--	--	GO:0010162//seed dormancy process;GO:0009944//polarity specification of adaxial/abaxial axis;GO:0009845//seed germination;GO:0010075//regulation of meristem growth;GO:0010014//meristem initiation;GO:0009909//regulation of flower development;GO:0009640//photomorphogenesis;GO:0010228//vegetative to reproductive phase transition of meristem;GO:0048522//positive regulation of cellular process;GO:0016…	-	-
CL15300.Contig1_All	5.288	2.7747	2.6765	gi|357437351|ref|XP_003588951.1|	35	2e-09	MTD1 [Medicago truncatula] >gi|355477999|gb|AES59202.1| MTD1 [Medicago truncatula]	gi|297812304|ref|XM_002873990.1|	58	6e-06	Arabidopsis lyrata subsp. lyrata hypothetical protein, mRNA	--	--	--	--	--	--	--	--	--	--	--	--	--	--	-	-	-
CL15300.Contig3_All	6.982	4.8371	2.3329	gi|357437351|ref|XP_003588951.1|	119.8	3e-26	MTD1 [Medicago truncatula] >gi|355477999|gb|AES59202.1| MTD1 [Medicago truncatula]	--	--	--	--	--	--	--	--	--	--	--	--	--	--	--	--	--	--	-	-	GO:0005773//vacuole
CL15320.Contig1_All	12.7882	7.1491	9.0047	gi|225438430|ref|XP_002276539.1|	238	1e-61	PREDICTED: RING-H2 finger protein ATL80 [Vitis vinifera] >gi|296082570|emb|CBI21575.3| unnamed protein product [Vitis vinifera]	gi|164565496|gb|AC216468.1|	87.7	2e-14	Populus trichocarpa clone POP034-E14, complete sequence	sp|Q9LM69|ATL80_ARATH	190	1e-48	RING-H2 finger protein ATL80 OS=Arabidopsis thaliana GN=ATL80 PE=1 SV=1	ECU07g0330	61.2	3e-09	COG5540	RING-finger-containing ubiquitin ligase	K05283	2e-12	72	aly:ARALYDRAFT_354960	phosphatidylinositol glycan, class W [EC:2.3.-.-]	GO:0010200//response to chitin	GO:0046872//metal ion binding	-
CL15320.Contig2_All	2.4738	2.3076	3.2276	gi|225438430|ref|XP_002276539.1|	238	1e-61	PREDICTED: RING-H2 finger protein ATL80 [Vitis vinifera] >gi|296082570|emb|CBI21575.3| unnamed protein product [Vitis vinifera]	gi|164565496|gb|AC216468.1|	87.7	2e-14	Populus trichocarpa clone POP034-E14, complete sequence	sp|Q9LM69|ATL80_ARATH	190	1e-48	RING-H2 finger protein ATL80 OS=Arabidopsis thaliana GN=ATL80 PE=1 SV=1	ECU07g0330	61.2	3e-09	COG5540	RING-finger-containing ubiquitin ligase	K05283	2e-12	72	aly:ARALYDRAFT_354960	phosphatidylinositol glycan, class W [EC:2.3.-.-]	GO:0010200//response to chitin	GO:0046872//metal ion binding	-
CL15320.Contig3_All	1.9444	1.5124	2.0532	gi|225438430|ref|XP_002276539.1|	238	1e-61	PREDICTED: RING-H2 finger protein ATL80 [Vitis vinifera] >gi|296082570|emb|CBI21575.3| unnamed protein product [Vitis vinifera]	gi|164565496|gb|AC216468.1|	87.7	2e-14	Populus trichocarpa clone POP034-E14, complete sequence	sp|Q9LM69|ATL80_ARATH	190	1e-48	RING-H2 finger protein ATL80 OS=Arabidopsis thaliana GN=ATL80 PE=1 SV=1	ECU07g0330	61.2	3e-09	COG5540	RING-finger-containing ubiquitin ligase	K05283	2e-12	72	aly:ARALYDRAFT_354960	phosphatidylinositol glycan, class W [EC:2.3.-.-]	GO:0010200//response to chitin	GO:0046872//metal ion binding	-
CL15380.Contig1_All	1.0748	0.5849	1.0155	gi|82568695|dbj|BAE48661.1|	66.2	2e-10	Pm27 [Prunus mume]	gi|317172073|gb|HQ524436.1|	61.9	6e-07	Gossypium herbaceum clone NBRI_G001 simple sequence repeat marker, genomic sequence	--	--	--	--	--	--	--	--	--	--	--	--	--	--	-	GO:0008270//zinc ion binding;GO:0003676//nucleic acid binding	GO:0005622//intracellular
CL15380.Contig2_All	3.2526	2.9343	3.8817	gi|82568695|dbj|BAE48661.1|	429.9	5e-119	Pm27 [Prunus mume]	gi|225448098|ref|XM_002276697.1|	145	1e-31	PREDICTED: Vitis vinifera uncharacterized LOC100266910 (LOC100266910), mRNA	--	--	--	--	--	--	--	--	--	--	--	--	--	--	-	-	GO:0005622//intracellular
CL15387.Contig5_All	7.8641	14.8304	13.0855	gi|7381247|gb|AAF61452.1|AF139523_1	207.6	2e-52	disease-resistance protein NRSA1 [Tagetes erecta]	gi|7381246|gb|AF139523.1|AF139523	77.8	2e-11	Tagetes erecta disease-resistance protein NRSA1 gene, complete cds	sp|Q40392|TMVRN_NICGU	158	6e-39	TMV resistance protein N OS=Nicotiana glutinosa GN=N PE=1 SV=1	--	--	--	--	--	--	--	--	--	--	GO:0050896//response to stimulus	GO:0032559	-
CL15513.Contig2_All	3.617	2.623	2.1358	gi|224110178|ref|XP_002315438.1|	219.9	1e-55	predicted protein [Populus trichocarpa] >gi|222864478|gb|EEF01609.1| predicted protein [Populus trichocarpa]	--	--	--	--	sp|Q9SJW9|CDT1A_ARATH	87.4	2e-17	CDT1-like protein a, chloroplastic OS=Arabidopsis thaliana GN=CDT1A PE=1 SV=1	--	--	--	--	--	K10727	3e-18	92	pop:POPTR_816093	chromatin licensing and DNA replication factor 1	GO:0019408//dolichol biosynthetic process	-	GO:0009570//chloroplast stroma;GO:0009535//chloroplast thylakoid membrane
CL15513.Contig3_All	1.5404	0.7167	1.1279	gi|224110178|ref|XP_002315438.1|	137.5	5e-31	predicted protein [Populus trichocarpa] >gi|222864478|gb|EEF01609.1| predicted protein [Populus trichocarpa]	--	--	--	--	sp|Q9SJW9|CDT1A_ARATH	87.4	2e-17	CDT1-like protein a, chloroplastic OS=Arabidopsis thaliana GN=CDT1A PE=1 SV=1	--	--	--	--	--	K10727	3e-18	92	pop:POPTR_816093	chromatin licensing and DNA replication factor 1	GO:0009744//response to sucrose stimulus;GO:0009416//response to light stimulus;GO:0009409//response to cold;GO:0019408//dolichol biosynthetic process	-	GO:0009941//chloroplast envelope;GO:0009535//chloroplast thylakoid membrane;GO:0009570//chloroplast stroma;GO:0010319//stromule
CL1557.Contig1_All	2.577	2.989	2.8832	gi|356513758|ref|XP_003525577.1|	146	7e-34	PREDICTED: uncharacterized protein LOC100779063 [Glycine max]	--	--	--	--	--	--	--	--	--	--	--	--	--	--	--	--	--	--	-	-	GO:0043231//intracellular membrane-bounded organelle
CL156.Contig1_All	1.9502	2.7459	3.7427	gi|15240239|ref|NP_198559.1|	53.1	7e-06	uncharacterized protein [Arabidopsis thaliana] >gi|332006804|gb|AED94187.1| uncharacterized protein [Arabidopsis thaliana]	gi|256536318|gb|GQ393373.1|	60	5e-06	Gossypium hirsutum cultivar Deltapine 33 B clone MONCS0338 SSR marker CGR5260 genomic sequence	--	--	--	--	YOR054c	50.8	4e-06	COG0452	Phosphopantothenoylcysteine synthetase/decarboxylase	K15559	1e-06	52.8	ota:Ot05g02000	regulator of Ty1 transposition protein 103	-	-	-
CL156.Contig3_All	2.1113	2.4224	1.9947	gi|357519249|ref|XP_003629913.1|	88.6	1e-16	ATP synthase subunit-like protein [Medicago truncatula] >gi|355523935|gb|AET04389.1| ATP synthase subunit-like protein [Medicago truncatula]	gi|392513444|emb|FO082270.1|	60	5e-06	Bathycoccus prasinos genomic : Chromosome_9	--	--	--	--	YOR054c	53.5	6e-07	COG0452	Phosphopantothenoylcysteine synthetase/decarboxylase	K15559	1e-07	55.5	ota:Ot05g02000	regulator of Ty1 transposition protein 103	-	-	-
CL156.Contig4_All	0.7155	1.1213	1.4872	gi|15240239|ref|NP_198559.1|	50.8	6e-06	uncharacterized protein [Arabidopsis thaliana] >gi|332006804|gb|AED94187.1| uncharacterized protein [Arabidopsis thaliana]	gi|392513444|emb|FO082270.1|	60	2e-06	Bathycoccus prasinos genomic : Chromosome_9	--	--	--	--	YOR054c	53.1	2e-07	COG0452	Phosphopantothenoylcysteine synthetase/decarboxylase	K15559	6e-08	54.7	ota:Ot05g02000	regulator of Ty1 transposition protein 103	GO:0009987//cellular process	GO:0046872//metal ion binding;GO:0016491//oxidoreductase activity	GO:0005634//nucleus
CL156.Contig5_All	0.6767	1.231	1.0961	gi|15240239|ref|NP_198559.1|	54.7	1e-06	uncharacterized protein [Arabidopsis thaliana] >gi|332006804|gb|AED94187.1| uncharacterized protein [Arabidopsis thaliana]	gi|392513444|emb|FO082270.1|	60	3e-06	Bathycoccus prasinos genomic : Chromosome_9	--	--	--	--	YOR054c	53.5	3e-07	COG0452	Phosphopantothenoylcysteine synthetase/decarboxylase	K15559	7e-08	55.5	ota:Ot05g02000	regulator of Ty1 transposition protein 103	-	GO:0005488//binding	-
CL156.Contig6_All	0.7411	1.4517	0.8752	gi|357519249|ref|XP_003629913.1|	79.7	7e-14	ATP synthase subunit-like protein [Medicago truncatula] >gi|355523935|gb|AET04389.1| ATP synthase subunit-like protein [Medicago truncatula]	gi|392513444|emb|FO082270.1|	60	5e-06	Bathycoccus prasinos genomic : Chromosome_9	--	--	--	--	YOR054c	53.5	6e-07	COG0452	Phosphopantothenoylcysteine synthetase/decarboxylase	K15559	1e-07	55.5	ota:Ot05g02000	regulator of Ty1 transposition protein 103	-	GO:0005488//binding	-
CL156.Contig7_All	0.3041	0.9927	0.7661	gi|15240239|ref|NP_198559.1|	52	7e-06	uncharacterized protein [Arabidopsis thaliana] >gi|332006804|gb|AED94187.1| uncharacterized protein [Arabidopsis thaliana]	gi|392513444|emb|FO082270.1|	60	3e-06	Bathycoccus prasinos genomic : Chromosome_9	--	--	--	--	YOR054c	50.4	2e-06	COG0452	Phosphopantothenoylcysteine synthetase/decarboxylase	K15559	7e-07	52	ota:Ot05g02000	regulator of Ty1 transposition protein 103	-	-	-
CL156.Contig8_All	0.9134	1.3979	0.7551	gi|357519249|ref|XP_003629913.1|	79.7	8e-14	ATP synthase subunit-like protein [Medicago truncatula] >gi|355523935|gb|AET04389.1| ATP synthase subunit-like protein [Medicago truncatula]	gi|392513444|emb|FO082270.1|	60	5e-06	Bathycoccus prasinos genomic : Chromosome_9	--	--	--	--	YOR054c	53.5	7e-07	COG0452	Phosphopantothenoylcysteine synthetase/decarboxylase	K15559	2e-07	55.5	ota:Ot05g02000	regulator of Ty1 transposition protein 103	-	-	-
CL156.Contig9_All	0.5362	0.8753	0.591	gi|15240239|ref|NP_198559.1|	52	9e-06	uncharacterized protein [Arabidopsis thaliana] >gi|332006804|gb|AED94187.1| uncharacterized protein [Arabidopsis thaliana]	gi|392513444|emb|FO082270.1|	60	3e-06	Bathycoccus prasinos genomic : Chromosome_9	--	--	--	--	YOR054c	50.4	3e-06	COG0452	Phosphopantothenoylcysteine synthetase/decarboxylase	K15559	9e-07	52	ota:Ot05g02000	regulator of Ty1 transposition protein 103	-	-	-
CL15699.Contig4_All	101.938	196.723	181.907	gi|225464373|ref|XP_002265455.1|	86.7	2e-159	PREDICTED: secologanin synthase isoform 1 [Vitis vinifera]	--	--	--	--	sp|Q05047|C72A1_CATRO	438	6e-137	Secologanin synthase OS=Catharanthus roseus GN=CYP72A1 PE=2 SV=1	AGc2890	114	5e-30	COG2124	Cytochrome P450	K15638	1e-119	372	ath:AT1G17060	cytochrome P450, family 72, subfamily C, polypeptide 1	-	GO:0016491//oxidoreductase activity;GO:0005488//binding	-
CL15729.Contig1_All	1.603	1.1776	1.5987	gi|255556707|ref|XP_002519387.1|	476.5	4e-133	tfiif-alpha, putative [Ricinus communis] >gi|223541454|gb|EEF43004.1| tfiif-alpha, putative [Ricinus communis]	gi|359495562|ref|XM_002262762.2|	161	2e-36	PREDICTED: Vitis vinifera transcription initiation factor IIF subunit alpha-like (LOC100253654), mRNA	sp|Q9SU25|T2FA_ARATH	429	2e-120	Transcription initiation factor IIF subunit alpha OS=Arabidopsis thaliana GN=RAP74 PE=1 SV=1	--	--	--	--	--	K03138	4e-134	476	rcu:RCOM_1299530	transcription initiation factor TFIIF subunit alpha	GO:0006413//translational initiation;GO:0006367//transcription initiation from RNA polymerase II promoter;GO:0045893//positive regulation of transcription, DNA-dependent	GO:0003743//translation initiation factor activity;GO:0003677//DNA binding;GO:0003824//catalytic activity	GO:0009579//thylakoid;GO:0044425//membrane part;GO:0009507//chloroplast;GO:0005634//nucleus
CL15729.Contig3_All	1.0023	0.9371	1.0761	gi|224089605|ref|XP_002308775.1|	177.2	2e-179	predicted protein [Populus trichocarpa] >gi|222854751|gb|EEE92298.1| predicted protein [Populus trichocarpa]	gi|359495562|ref|XM_002262762.2|	228	1e-56	PREDICTED: Vitis vinifera transcription initiation factor IIF subunit alpha-like (LOC100253654), mRNA	sp|Q9SU25|T2FA_ARATH	451	3e-165	Transcription initiation factor IIF subunit alpha OS=Arabidopsis thaliana GN=RAP74 PE=1 SV=1	XF1267	62.8	1e-09	COG5297	Cellobiohydrolase A (1,4-beta-cellobiosidase A)	K03138	2e-180	476	pop:POPTR_1080142	transcription initiation factor TFIIF subunit alpha	GO:0006413//translational initiation;GO:0006367//transcription initiation from RNA polymerase II promoter;GO:0015979//photosynthesis;GO:0045893//positive regulation of transcription, DNA-dependent	GO:0003743//translation initiation factor activity;GO:0003677//DNA binding;GO:0003824//catalytic activity	GO:0009522//photosystem I;GO:0016021//integral to membrane;GO:0009507//chloroplast;GO:0005634//nucleus
CL15742.Contig5_All	0.623	0.7845	0.6727	gi|357496209|ref|XP_003618393.1|	231.9	6e-60	Paired amphipathic helix protein Sin3 [Medicago truncatula] >gi|355493408|gb|AES74611.1| Paired amphipathic helix protein Sin3 [Medicago truncatula]	gi|357486300|ref|XM_003613390.1|	99.6	4e-18	Medicago truncatula Paired amphipathic helix protein Sin3 (MTR_5g036670) mRNA, complete cds	sp|Q9LFQ3|SNL2_ARATH	212	2e-55	Paired amphipathic helix protein Sin3-like 2 OS=Arabidopsis thaliana GN=SNL2 PE=1 SV=2	SPBC1734.16c	95.5	8e-20	COG5602	Histone deacetylase complex, SIN3 component	K11644	6e-61	231	mtr:MTR_6g008970	paired amphipathic helix protein Sin3a	GO:0010048//vernalization response;GO:0045492//xylan biosynthetic process;GO:0016926//protein desumoylation;GO:0043481//anthocyanin accumulation in tissues in response to UV light;GO:0000956//nuclear-transcribed mRNA catabolic process;GO:0045892//negative regulation of transcription, DNA-dependent;GO:0050665//hydrogen peroxide biosynthetic process;GO:0010228//vegetative to reproductive phase tran…	GO:0005515//protein binding	GO:0005829//cytosol;GO:0005634//nucleus
CL15780.Contig5_All	3.121	1.6121	2.2005	gi|225445128|ref|XP_002280525.1|	1169.1	0	PREDICTED: uncharacterized protein LOC100267936 [Vitis vinifera]	gi|225314941|dbj|AK321290.1|	85.7	3e-13	Solanum lycopersicum cDNA, clone: LEFL1022CG07, HTC in leaf	--	--	--	--	--	--	--	--	--	--	--	--	--	--	GO:0031348//negative regulation of defense response;GO:0006499//N-terminal protein myristoylation;GO:0009605//response to external stimulus;GO:0009867//jasmonic acid mediated signaling pathway;GO:0009862//systemic acquired resistance, salicylic acid mediated signaling pathway;GO:0030243//cellulose metabolic process;GO:0010363//regulation of plant-type hypersensitive response;GO:0006612//protein t…	-	GO:0009507//chloroplast;GO:0005739//mitochondrion
CL15826.Contig1_All	0.2102	1.2356	0.3973	--	--	--	--	--	--	--	--	--	--	--	--	--	--	--	--	--	--	--	--	--	--	-	-	-
CL15826.Contig3_All	1.3178	2.1082	1.4525	gi|359472840|ref|XP_003631201.1|	89	9e-55	PREDICTED: cysteine-rich receptor-like protein kinase 10-like [Vitis vinifera] >gi|297737665|emb|CBI26866.3| unnamed protein product [Vitis vinifera]	gi|225315805|dbj|AK328364.1|	67.9	3e-08	Solanum lycopersicum cDNA, clone: LEFL2053C16, HTC in fruit	sp|O64778|Y1142_ARATH	92	4e-33	G-type lectin S-receptor-like serine/threonine-protein kinase At1g61420 OS=Arabidopsis thaliana GN=At1g61420 PE=2 SV=2	--	--	--	--	--	K13430	9e-26	71.6	aly:ARALYDRAFT_909268	serine/threonine-protein kinase PBS1 [EC:2.7.11.1]	GO:0006468//protein phosphorylation;GO:0044699;GO:0007154//cell communication	GO:0004674//protein serine/threonine kinase activity;GO:0005524//ATP binding	GO:0044464//cell part
CL15826.Contig5_All	0.4966	0.8511	0.6255	gi|356521131|ref|XP_003529211.1|	53.5	4e-80	PREDICTED: putative cysteine-rich receptor-like protein kinase 20-like [Glycine max]	gi|225315805|dbj|AK328364.1|	67.9	3e-08	Solanum lycopersicum cDNA, clone: LEFL2053C16, HTC in fruit	sp|O65405|CRK28_ARATH	177	6e-48	Cysteine-rich receptor-like protein kinase 28 OS=Arabidopsis thaliana GN=CRK28 PE=2 SV=2	YAR019c	65.5	2e-10	COG0515	Serine/threonine protein kinase	K04733	1e-37	146	smo:SELMODRAFT_230241	interleukin-1 receptor-associated kinase 4 [EC:2.7.11.1]	GO:0000186//activation of MAPKK activity;GO:0000165//MAPK cascade	GO:0005524//ATP binding;GO:0004713//protein tyrosine kinase activity;GO:0004709//MAP kinase kinase kinase activity	GO:0005634//nucleus
CL1583.Contig1_All	30.1518	23.9978	24.8656	gi|297850116|ref|XP_002892939.1|	562	9e-159	zinc ion binding protein [Arabidopsis lyrata subsp. lyrata] >gi|297338781|gb|EFH69198.1| zinc ion binding protein [Arabidopsis lyrata subsp. lyrata]	gi|359483638|ref|XM_002272032.2|	87.7	3e-14	PREDICTED: Vitis vinifera uncharacterized LOC100254898 (LOC100254898), mRNA	--	--	--	--	--	--	--	--	--	--	--	--	--	--	GO:0006635//fatty acid beta-oxidation;GO:0016558//protein import into peroxisome matrix;GO:0045892//negative regulation of transcription, DNA-dependent;GO:0008284//positive regulation of cell proliferation;GO:0042023//DNA endoreduplication	GO:0030371//translation repressor activity;GO:0005488//binding	GO:0009524//phragmoplast;GO:0005829//cytosol;GO:0005634//nucleus
CL15848.Contig2_All	25.5285	42.7959	42.6722	gi|356497561|ref|XP_003517628.1|	109	1e-23	PREDICTED: probable LRR receptor-like serine/threonine-protein kinase At4g29180-like [Glycine max]	--	--	--	--	sp|C0LGW6|ERL1_ARATH	102	9e-23	LRR receptor-like serine/threonine-protein kinase ERL1 OS=Arabidopsis thaliana GN=ERL1 PE=2 SV=1	BH2504_1	74.3	5e-14	COG0515	Serine/threonine protein kinase	K00924	5e-21	97.4	osa:4333912	[EC:2.7.1.-]	-	GO:0016301//kinase activity	-
CL15849.Contig1_All	4.2893	4.6733	3.9615	gi|317106701|dbj|BAJ53201.1|	404.1	2e-111	JHL06B08.2 [Jatropha curcas]	gi|357483224|ref|XM_003611851.1|	99.6	7e-18	Medicago truncatula CCAAT/enhancer-binding protein zeta (MTR_5g019130) mRNA, complete cds	sp|Q9LK58|PP225_ARATH	58.5	8e-09	Pentatricopeptide repeat-containing protein At3g13150 OS=Arabidopsis thaliana GN=At3g13150 PE=2 SV=1	SPAC4F10.09c	108	2e-23	COG5593	Nucleic-acid-binding protein possibly involved in ribosomal biogenesis	K14832	4e-112	403	vvi:100249732	ribosome biogenesis protein MAK21	GO:0010197//polar nucleus fusion	-	GO:0005730//nucleolus
CL15849.Contig3_All	8.6401	6.4715	6.5555	gi|359482456|ref|XP_002271838.2|	828.2	0	PREDICTED: CCAAT/enhancer-binding protein zeta-like [Vitis vinifera] >gi|297742950|emb|CBI35817.3| unnamed protein product [Vitis vinifera]	gi|317106699|dbj|AP011969.1|	109	2e-20	Jatropha curcas DNA, clone: JHL06B08, complete sequence	sp|Q9SCQ7|AN32_ARATH	62	2e-09	Acidic leucine-rich nuclear phosphoprotein 32-related protein OS=Arabidopsis thaliana GN=At3g50690 PE=2 SV=1	SPAC4F10.09c	264	8e-70	COG5593	Nucleic-acid-binding protein possibly involved in ribosomal biogenesis	K14832	0	819	gmx:100802669	ribosome biogenesis protein MAK21	GO:0010197//polar nucleus fusion	-	GO:0005730//nucleolus
CL15859.Contig16_All	2.6991	2.4117	2.0132	gi|255551279|ref|XP_002516686.1|	747.7	0	Protein dom-3, putative [Ricinus communis] >gi|223544181|gb|EEF45705.1| Protein dom-3, putative [Ricinus communis]	gi|359474515|ref|XM_002283036.2|	541	1e-150	PREDICTED: Vitis vinifera protein Dom3z homolog, chloroplastic-like (LOC100248998), mRNA	sp|Q8RY73|DOM3Z_ARATH	670	0	Protein Dom3z homolog, chloroplastic OS=Arabidopsis thaliana GN=At4g17620 PE=1 SV=1	--	--	--	--	--	K14845	0	747	rcu:RCOM_1243340	RAT1-interacting protein	GO:0006302//double-strand break repair;GO:0010332//response to gamma radiation	-	GO:0009507//chloroplast;GO:0005829//cytosol
CL15863.Contig1_All	22.1137	31.2046	23.9618	gi|15787887|gb|AAL07535.1|	164.9	4e-40	resistance gene analog PU3 [Helianthus annuus]	gi|37196606|gb|AY153835.1|	111	7e-22	Lactuca sativa LSRGCAB05_RVK resistance protein candidate gene, partial cds	sp|Q40392|TMVRN_NICGU	137	4e-33	TMV resistance protein N OS=Nicotiana glutinosa GN=N PE=1 SV=1	--	--	--	--	--	K13457	1e-10	63.9	osa:4342596	disease resistance protein RPM1	GO:0006952//defense response	GO:0043531//ADP binding	-
CL15863.Contig4_All	8.5553	14.337	11.8718	gi|148285686|gb|ABQ57537.1|	236.1	5e-61	NBS-LRR resistance-like protein RGC109 [Helianthus tuberosus]	gi|37196606|gb|AY153835.1|	198	7e-48	Lactuca sativa LSRGCAB05_RVK resistance protein candidate gene, partial cds	sp|Q40392|TMVRN_NICGU	171	6e-43	TMV resistance protein N OS=Nicotiana glutinosa GN=N PE=1 SV=1	--	--	--	--	--	K13457	7e-17	86.3	vvi:100252764	disease resistance protein RPM1	GO:0006952//defense response	GO:0043531//ADP binding	-
CL15906.Contig9_All	6.012	3.3649	4.9266	gi|357441795|ref|XP_003591175.1|	62.8	9e-09	F-box protein PP2-B3 [Medicago truncatula] >gi|355480223|gb|AES61426.1| F-box protein PP2-B3 [Medicago truncatula]	--	--	--	--	sp|Q9ZVQ6|P2B10_ARATH	52	6e-07	F-box protein PP2-B10 OS=Arabidopsis thaliana GN=PP2B10 PE=1 SV=1	--	--	--	--	--	--	--	--	--	--	-	-	-
CL1595.Contig2_All	3.1435	2.3948	1.65	--	--	--	--	gi|284055815|gb|GQ996728.1|	113	1e-22	Artemisia annua cultivar C1 more axillary branching 3 (Max3) gene, complete cds	--	--	--	--	--	--	--	--	--	--	--	--	--	--	-	-	-
CL1595.Contig3_All	0.6338	2.1728	1.4971	--	--	--	--	gi|284055815|gb|GQ996728.1|	192	9e-47	Artemisia annua cultivar C1 more axillary branching 3 (Max3) gene, complete cds	--	--	--	--	--	--	--	--	--	--	--	--	--	--	-	-	-
CL1612.Contig11_All	0.6163	0.4276	0.558	gi|359484070|ref|XP_002271972.2|	112.5	1e-176	PREDICTED: uncharacterized protein LOC100261347 [Vitis vinifera]	gi|359476466|ref|XM_002264411.2|	119	1e-23	PREDICTED: Vitis vinifera uncharacterized LOC100244450 (LOC100244450), mRNA	--	--	--	--	--	--	--	--	--	K15601	1e-177	532	vvi:100261347	lysine-specific demethylase 3 [EC:1.14.11.-]	GO:0034645//cellular macromolecule biosynthetic process;GO:0009908//flower development;GO:0033169//histone H3-K9 demethylation;GO:0009555//pollen development;GO:0048366//leaf development;GO:0032776//DNA methylation on cytosine	GO:0032454//histone demethylase activity (H3-K9 specific)	-
CL1612.Contig12_All	0.5745	0.4092	0.5674	gi|359484070|ref|XP_002271972.2|	112.5	3e-176	PREDICTED: uncharacterized protein LOC100261347 [Vitis vinifera]	gi|359476466|ref|XM_002264411.2|	119	1e-23	PREDICTED: Vitis vinifera uncharacterized LOC100244450 (LOC100244450), mRNA	--	--	--	--	--	--	--	--	--	K15601	3e-177	531	vvi:100261347	lysine-specific demethylase 3 [EC:1.14.11.-]	GO:0034645//cellular macromolecule biosynthetic process;GO:0009908//flower development;GO:0033169//histone H3-K9 demethylation;GO:0009555//pollen development;GO:0048366//leaf development;GO:0032776//DNA methylation on cytosine	GO:0032454//histone demethylase activity (H3-K9 specific)	-
CL1612.Contig15_All	0.6673	0.4967	0.58	gi|359484070|ref|XP_002271972.2|	112.5	5e-179	PREDICTED: uncharacterized protein LOC100261347 [Vitis vinifera]	gi|359476466|ref|XM_002264411.2|	119	1e-23	PREDICTED: Vitis vinifera uncharacterized LOC100244450 (LOC100244450), mRNA	--	--	--	--	--	--	--	--	--	K15601	5e-180	540	vvi:100261347	lysine-specific demethylase 3 [EC:1.14.11.-]	-	-	-
CL1612.Contig16_All	0.5975	0.399	0.5645	gi|359484070|ref|XP_002271972.2|	112.5	1e-178	PREDICTED: uncharacterized protein LOC100261347 [Vitis vinifera]	gi|359476466|ref|XM_002264411.2|	119	1e-23	PREDICTED: Vitis vinifera uncharacterized LOC100244450 (LOC100244450), mRNA	--	--	--	--	--	--	--	--	--	K15601	1e-179	539	vvi:100261347	lysine-specific demethylase 3 [EC:1.14.11.-]	-	-	-
CL1612.Contig17_All	1.5237	1.1322	1.2906	gi|359484070|ref|XP_002271972.2|	57	1e-06	PREDICTED: uncharacterized protein LOC100261347 [Vitis vinifera]	gi|359476466|ref|XM_002264411.2|	119	1e-23	PREDICTED: Vitis vinifera uncharacterized LOC100244450 (LOC100244450), mRNA	--	--	--	--	--	--	--	--	--	K15601	2e-177	531	vvi:100261347	lysine-specific demethylase 3 [EC:1.14.11.-]	GO:0048731;GO:0010468//regulation of gene expression;GO:0090304;GO:0006464//cellular protein modification process;GO:0032259//methylation	GO:0003824//catalytic activity	-
CL1612.Contig18_All	1.6126	1.285	1.4977	gi|359484070|ref|XP_002271972.2|	57	1e-06	PREDICTED: uncharacterized protein LOC100261347 [Vitis vinifera]	gi|359476466|ref|XM_002264411.2|	135	2e-28	PREDICTED: Vitis vinifera uncharacterized LOC100244450 (LOC100244450), mRNA	--	--	--	--	--	--	--	--	--	K15601	1e-179	539	vvi:100261347	lysine-specific demethylase 3 [EC:1.14.11.-]	-	-	-
CL1612.Contig19_All	1.3174	1.1386	1.2447	gi|359484070|ref|XP_002271972.2|	57	1e-06	PREDICTED: uncharacterized protein LOC100261347 [Vitis vinifera]	gi|359476466|ref|XM_002264411.2|	135	2e-28	PREDICTED: Vitis vinifera uncharacterized LOC100244450 (LOC100244450), mRNA	--	--	--	--	--	--	--	--	--	K15601	4e-175	532	vvi:100261347	lysine-specific demethylase 3 [EC:1.14.11.-]	GO:0034645//cellular macromolecule biosynthetic process;GO:0009908//flower development;GO:0033169//histone H3-K9 demethylation;GO:0009555//pollen development;GO:0048366//leaf development;GO:0032776//DNA methylation on cytosine	GO:0032454//histone demethylase activity (H3-K9 specific)	-
CL1612.Contig20_All	2.3634	1.9992	1.9031	gi|359484070|ref|XP_002271972.2|	57	1e-06	PREDICTED: uncharacterized protein LOC100261347 [Vitis vinifera]	gi|359476466|ref|XM_002264411.2|	135	2e-28	PREDICTED: Vitis vinifera uncharacterized LOC100244450 (LOC100244450), mRNA	--	--	--	--	--	--	--	--	--	K15601	8e-180	540	vvi:100261347	lysine-specific demethylase 3 [EC:1.14.11.-]	-	-	-
CL1612.Contig5_All	0.5115	0.2227	0.1611	gi|359484070|ref|XP_002271972.2|	46.6	2e-31	PREDICTED: uncharacterized protein LOC100261347 [Vitis vinifera]	--	--	--	--	--	--	--	--	--	--	--	--	--	K15601	2e-32	112	vvi:100261347	lysine-specific demethylase 3 [EC:1.14.11.-]	-	GO:0046872//metal ion binding	-
CL1645.Contig1_All	11.6368	8.4019	8.2929	--	--	--	--	--	--	--	--	--	--	--	--	--	--	--	--	--	--	--	--	--	--	-	-	-
CL1726.Contig2_All	2.0909	3.3401	3.9744	gi|359483765|ref|XP_002273740.2|	346.3	1e-93	PREDICTED: uncharacterized protein LOC100243637 [Vitis vinifera] >gi|297740418|emb|CBI30600.3| unnamed protein product [Vitis vinifera]	gi|211953320|gb|FJ373584.1|	398	1e-107	Helianthus petiolaris necrotic spotted lesions 1 gene, partial cds	sp|Q9SGN6|NSL1_ARATH	480	1e-135	MACPF domain-containing protein NSL1 OS=Arabidopsis thaliana GN=NSL1 PE=1 SV=1	--	--	--	--	--	--	--	--	--	--	GO:0031348//negative regulation of defense response;GO:0009595//detection of biotic stimulus;GO:0006984//ER-nucleus signaling pathway;GO:0009867//jasmonic acid mediated signaling pathway;GO:0009697//salicylic acid biosynthetic process;GO:0006862//nucleotide transport;GO:0009862//systemic acquired resistance, salicylic acid mediated signaling pathway;GO:0006944//cellular membrane fusion;GO:0010363…	-	GO:0005634//nucleus
CL1726.Contig5_All	0.6629	0.3247	0.5637	gi|359483765|ref|XP_002273740.2|	375.2	7e-103	PREDICTED: uncharacterized protein LOC100243637 [Vitis vinifera] >gi|297740418|emb|CBI30600.3| unnamed protein product [Vitis vinifera]	gi|359483764|ref|XM_002273704.2|	131	1e-27	PREDICTED: Vitis vinifera uncharacterized LOC100243637 (LOC100243637), mRNA	sp|Q9SGN6|NSL1_ARATH	297	7e-81	MACPF domain-containing protein NSL1 OS=Arabidopsis thaliana GN=NSL1 PE=1 SV=1	--	--	--	--	--	--	--	--	--	--	GO:0031348//negative regulation of defense response;GO:0009595//detection of biotic stimulus;GO:0006984//ER-nucleus signaling pathway;GO:0009867//jasmonic acid mediated signaling pathway;GO:0009697//salicylic acid biosynthetic process;GO:0006862//nucleotide transport;GO:0009862//systemic acquired resistance, salicylic acid mediated signaling pathway;GO:0006944//cellular membrane fusion;GO:0010363…	-	GO:0005634//nucleus
CL1763.Contig2_All	24.0166	35.0957	33.461	gi|225430918|ref|XP_002270435.1|	513.8	4e-144	PREDICTED: protein KRI1 homolog [Vitis vinifera]	gi|404312710|gb|AC253537.1|	65.9	2e-07	Prunus persica clone JGIBIXB-13G12, complete sequence	sp|P13983|EXTN_TOBAC	110	5e-24	Extensin OS=Nicotiana tabacum GN=HRGPNT3 PE=2 SV=1	YLR106c	70.9	1e-11	COG5271	AAA ATPase containing von Willebrand factor type A (vWA) domain	K14786	4e-145	513	vvi:100240980	protein KRI1	-	-	GO:0005829//cytosol
CL1786.Contig2_All	7.7812	7.0166	4.9789	gi|6759599|emb|CAB69824.1|	58.2	4e-07	plasma membrane H+ ATPase [Prunus persica]	--	--	--	--	sp|Q42556|PMA9_ARATH	57	3e-08	ATPase 9, plasma membrane-type OS=Arabidopsis thaliana GN=AHA9 PE=2 SV=2	--	--	--	--	--	K01535	5e-08	57.8	vvi:100249749	H+-transporting ATPase [EC:3.6.3.6]	GO:0008152//metabolic process;GO:0006812//cation transport	GO:0005488//binding;GO:0015662//ATPase activity, coupled to transmembrane movement of ions, phosphorylative mechanism	GO:0005774//vacuolar membrane
CL1807.Contig3_All	2.4927	3.8149	2.5023	--	--	--	--	--	--	--	--	--	--	--	--	--	--	--	--	--	--	--	--	--	--	-	-	-
CL1807.Contig4_All	1.4437	1.1784	0.4547	--	--	--	--	--	--	--	--	--	--	--	--	--	--	--	--	--	--	--	--	--	--	-	-	-
CL1819.Contig3_All	123.95	33.2656	52.3096	gi|255540259|ref|XP_002511194.1|	573.9	2e-162	AMP-activated protein kinase, gamma regulatory subunit, putative [Ricinus communis] >gi|223550309|gb|EEF51796.1| AMP-activated protein kinase, gamma regulatory subunit, putative [Ricinus communis]	gi|225312771|dbj|AK320114.1|	115	2e-22	Solanum lycopersicum cDNA, clone: LEFL1005BA08, HTC in leaf	sp|Q8LBB2|KING1_ARATH	505	4e-143	SNF1-related protein kinase regulatory subunit gamma-1 OS=Arabidopsis thaliana GN=KING1 PE=1 SV=2	AF0848	55.8	3e-07	COG0517	FOG: CBS domain	--	--	--	--	--	GO:0016310//phosphorylation	GO:0016301//kinase activity	GO:0009505//plant-type cell wall
CL1844.Contig1_All	0.2162	1.1117	1.5319	gi|255544816|ref|XP_002513469.1|	305.1	1e-81	conserved hypothetical protein [Ricinus communis] >gi|223547377|gb|EEF48872.1| conserved hypothetical protein [Ricinus communis]	gi|195613057|gb|EU956241.1|	65.9	9e-08	Zea mays clone 1559517 interferon-related developmental regulator 2 mRNA, complete cds	sp|Q03211|PEXLP_TOBAC	60.5	2e-09	Pistil-specific extensin-like protein OS=Nicotiana tabacum PE=2 SV=1	BMEI1333	85.5	2e-16	COG2332	Cytochrome c-type biogenesis protein CcmE	K01051	1e-09	62.4	gmx:100776781	pectinesterase [EC:3.1.1.11]	GO:0017003;GO:0017004//cytochrome complex assembly	-	GO:0005886//plasma membrane
CL1844.Contig4_All	2.352	4.732	4.084	gi|255544816|ref|XP_002513469.1|	300.8	2e-80	conserved hypothetical protein [Ricinus communis] >gi|223547377|gb|EEF48872.1| conserved hypothetical protein [Ricinus communis]	gi|224075783|ref|XM_002304730.1|	79.8	5e-12	Populus trichocarpa predicted protein, mRNA	sp|Q03211|PEXLP_TOBAC	60.5	2e-09	Pistil-specific extensin-like protein OS=Nicotiana tabacum PE=2 SV=1	BMEI1333	85.5	1e-16	COG2332	Cytochrome c-type biogenesis protein CcmE	K01051	1e-09	62.4	gmx:100776781	pectinesterase [EC:3.1.1.11]	GO:0017003;GO:0017004//cytochrome complex assembly	-	GO:0005886//plasma membrane
CL1844.Contig5_All	2.1235	4.4408	3.1991	gi|255544816|ref|XP_002513469.1|	302.8	6e-81	conserved hypothetical protein [Ricinus communis] >gi|223547377|gb|EEF48872.1| conserved hypothetical protein [Ricinus communis]	gi|224075783|ref|XM_002304730.1|	79.8	5e-12	Populus trichocarpa predicted protein, mRNA	sp|P13983|EXTN_TOBAC	51.2	1e-06	Extensin OS=Nicotiana tabacum GN=HRGPNT3 PE=2 SV=1	VC2053	87	5e-17	COG2332	Cytochrome c-type biogenesis protein CcmE	K01051	2e-07	55.5	gmx:100776781	pectinesterase [EC:3.1.1.11]	GO:0017003;GO:0017004//cytochrome complex assembly	-	GO:0005886//plasma membrane
CL1844.Contig6_All	0	0.1595	0.1538	gi|255544816|ref|XP_002513469.1|	305.1	1e-81	conserved hypothetical protein [Ricinus communis] >gi|223547377|gb|EEF48872.1| conserved hypothetical protein [Ricinus communis]	gi|224075783|ref|XM_002304730.1|	79.8	6e-12	Populus trichocarpa predicted protein, mRNA	sp|Q03211|PEXLP_TOBAC	60.5	2e-09	Pistil-specific extensin-like protein OS=Nicotiana tabacum PE=2 SV=1	BMEI1333	85.5	2e-16	COG2332	Cytochrome c-type biogenesis protein CcmE	K01051	1e-09	62.4	gmx:100776781	pectinesterase [EC:3.1.1.11]	GO:0017003;GO:0017004//cytochrome complex assembly	-	GO:0005886//plasma membrane
CL1918.Contig6_All	3.8398	3.9881	2.3374	gi|225433302|ref|XP_002282386.1|	750	0	PREDICTED: histone-lysine N-methyltransferase, H3 lysine-9, H3 lysine-27, H4 lysine-20 and cytosine specific SUVH2 [Vitis vinifera]	gi|131086769|gb|EF462172.1|	172	1e-39	Helianthus annuus clone ZVG8_ZENB8 ZVG8 locus genomic sequence	sp|Q9T0G7|SUVH9_ARATH	675	0	Probable histone-lysine N-methyltransferase, H3 lysine-9 specific SUVH9 OS=Arabidopsis thaliana GN=SUVH9 PE=2 SV=1	DR1533	116	2e-25	COG3440	Predicted restriction endonuclease	K11420	5e-43	174	bdi:100843697	euchromatic histone-lysine N-methyltransferase [EC:2.1.1.43]	GO:0000085//G2 phase of mitotic cell cycle;GO:0016579//protein deubiquitination;GO:0010388//cullin deneddylation;GO:0009640//photomorphogenesis;GO:0009294//DNA mediated transformation;GO:0016567//protein ubiquitination;GO:0045893//positive regulation of transcription, DNA-dependent;GO:0034968//histone lysine methylation;GO:0040029//regulation of gene expression, epigenetic	GO:0042393//histone binding;GO:0008270//zinc ion binding;GO:0018024//histone-lysine N-methyltransferase activity	GO:0009536//plastid;GO:0005720//nuclear heterochromatin
CL2007.Contig2_All	0.5333	0.8706	0.5412	gi|365927830|gb|AEX07775.1|	946.4	0	calmodulin-binding transcription factor SR2L [Solanum lycopersicum]	gi|359473617|ref|XM_002270829.2|	186	9e-44	PREDICTED: Vitis vinifera calmodulin-binding transcription activator 4-like (LOC100260828), mRNA	sp|Q9FYG2|CMTA4_ARATH	811	0	Calmodulin-binding transcription activator 4 OS=Arabidopsis thaliana GN=CMTA4 PE=1 SV=1	SPAC26H5.05	57	2e-07	COG0666	FOG: Ankyrin repeat	--	--	--	--	--	-	GO:0005488//binding	GO:0005829//cytosol
CL2007.Contig3_All	0.08	0.1764	0.2079	gi|365927830|gb|AEX07775.1|	953.7	0	calmodulin-binding transcription factor SR2L [Solanum lycopersicum]	gi|359473617|ref|XM_002270829.2|	186	9e-44	PREDICTED: Vitis vinifera calmodulin-binding transcription activator 4-like (LOC100260828), mRNA	sp|Q9FYG2|CMTA4_ARATH	811	0	Calmodulin-binding transcription activator 4 OS=Arabidopsis thaliana GN=CMTA4 PE=1 SV=1	SPAC26H5.05	57	2e-07	COG0666	FOG: Ankyrin repeat	--	--	--	--	--	-	-	GO:0005829//cytosol
CL2007.Contig4_All	2.8762	4.4129	3.3445	gi|365927830|gb|AEX07775.1|	939.9	0	calmodulin-binding transcription factor SR2L [Solanum lycopersicum]	gi|359473617|ref|XM_002270829.2|	155	3e-34	PREDICTED: Vitis vinifera calmodulin-binding transcription activator 4-like (LOC100260828), mRNA	sp|Q9FYG2|CMTA4_ARATH	803	0	Calmodulin-binding transcription activator 4 OS=Arabidopsis thaliana GN=CMTA4 PE=1 SV=1	SPAC26H5.05	57	2e-07	COG0666	FOG: Ankyrin repeat	--	--	--	--	--	-	GO:0005488//binding	GO:0005829//cytosol
CL2007.Contig5_All	0.0815	0.2595	0.2503	gi|365927830|gb|AEX07775.1|	949.1	0	calmodulin-binding transcription factor SR2L [Solanum lycopersicum]	gi|359473617|ref|XM_002270829.2|	186	9e-44	PREDICTED: Vitis vinifera calmodulin-binding transcription activator 4-like (LOC100260828), mRNA	sp|Q9FYG2|CMTA4_ARATH	806	0	Calmodulin-binding transcription activator 4 OS=Arabidopsis thaliana GN=CMTA4 PE=1 SV=1	SPAC26H5.05	57	2e-07	COG0666	FOG: Ankyrin repeat	--	--	--	--	--	-	-	GO:0005829//cytosol
CL2007.Contig6_All	0.6298	0.9376	0.6188	gi|365927830|gb|AEX07775.1|	741.5	0	calmodulin-binding transcription factor SR2L [Solanum lycopersicum]	gi|359473617|ref|XM_002270829.2|	186	7e-44	PREDICTED: Vitis vinifera calmodulin-binding transcription activator 4-like (LOC100260828), mRNA	sp|Q9FYG2|CMTA4_ARATH	631	0	Calmodulin-binding transcription activator 4 OS=Arabidopsis thaliana GN=CMTA4 PE=1 SV=1	SPAC26H5.05	57	2e-07	COG0666	FOG: Ankyrin repeat	--	--	--	--	--	-	GO:0005488//binding	GO:0005829//cytosol
CL2007.Contig7_All	0.6387	0.9509	0.6276	gi|365927830|gb|AEX07775.1|	746.1	0	calmodulin-binding transcription factor SR2L [Solanum lycopersicum]	gi|359473617|ref|XM_002270829.2|	186	7e-44	PREDICTED: Vitis vinifera calmodulin-binding transcription activator 4-like (LOC100260828), mRNA	sp|Q9FYG2|CMTA4_ARATH	635	0	Calmodulin-binding transcription activator 4 OS=Arabidopsis thaliana GN=CMTA4 PE=1 SV=1	SPAC26H5.05	57	2e-07	COG0666	FOG: Ankyrin repeat	--	--	--	--	--	GO:0006355//regulation of transcription, DNA-dependent	GO:0005488//binding	GO:0005829//cytosol
CL2007.Contig8_All	0.1024	0.2257	0.2419	gi|365927830|gb|AEX07775.1|	749.2	0	calmodulin-binding transcription factor SR2L [Solanum lycopersicum]	gi|359473617|ref|XM_002270829.2|	186	7e-44	PREDICTED: Vitis vinifera calmodulin-binding transcription activator 4-like (LOC100260828), mRNA	sp|Q9FYG2|CMTA4_ARATH	630	0	Calmodulin-binding transcription activator 4 OS=Arabidopsis thaliana GN=CMTA4 PE=1 SV=1	SPAC26H5.05	57	2e-07	COG0666	FOG: Ankyrin repeat	--	--	--	--	--	GO:0006355//regulation of transcription, DNA-dependent	GO:0005488//binding	GO:0005829//cytosol
CL2007.Contig9_All	0.1039	0.229	0.2454	gi|365927830|gb|AEX07775.1|	754.2	0	calmodulin-binding transcription factor SR2L [Solanum lycopersicum]	gi|359473617|ref|XM_002270829.2|	186	7e-44	PREDICTED: Vitis vinifera calmodulin-binding transcription activator 4-like (LOC100260828), mRNA	sp|Q9FYG2|CMTA4_ARATH	638	0	Calmodulin-binding transcription activator 4 OS=Arabidopsis thaliana GN=CMTA4 PE=1 SV=1	SPAC26H5.05	57	2e-07	COG0666	FOG: Ankyrin repeat	--	--	--	--	--	GO:0006355//regulation of transcription, DNA-dependent	-	GO:0005829//cytosol
CL2092.Contig7_All	33.9142	30.8324	34.1703	gi|399212|sp|P31541.1|CLPAA_SOLLC	653.7	0	RecName: Full=ATP-dependent Clp protease ATP-binding subunit clpA homolog CD4A, chloroplastic; Flags: Precursor >gi|170433|gb|AAA34160.1| ATP-dependent protease (CD4A) [Solanum lycopersicum]	gi|359491135|ref|XM_002284482.2|	505	1e-140	PREDICTED: Vitis vinifera ATP-dependent Clp protease ATP-binding subunit clpA homolog CD4A, chloroplastic-like (LOC100250896), mRNA	sp|P31541|CLPAA_SOLLC	653	0	ATP-dependent Clp protease ATP-binding subunit clpA homolog CD4A, chloroplastic OS=Solanum lycopersicum GN=CD4A PE=3 SV=1	alr2999	528	8e-150	COG0542	ATPases with chaperone activity, ATP-binding subunit	K03696	0	647	vvi:100250896	ATP-dependent Clp protease ATP-binding subunit ClpC	GO:0009658//chloroplast organization;GO:0019538//protein metabolic process;GO:0010380//regulation of chlorophyll biosynthetic process;GO:0045037//protein import into chloroplast stroma;GO:0006950//response to stress	GO:0004176//ATP-dependent peptidase activity;GO:0005524//ATP binding	GO:0005618//cell wall;GO:0005739//mitochondrion;GO:0009941//chloroplast envelope;GO:0009535//chloroplast thylakoid membrane;GO:0009570//chloroplast stroma
CL2111.Contig1_All	0.461	0.4515	0.2323	gi|255551279|ref|XP_002516686.1|	747.3	0	Protein dom-3, putative [Ricinus communis] >gi|223544181|gb|EEF45705.1| Protein dom-3, putative [Ricinus communis]	gi|359474515|ref|XM_002283036.2|	541	1e-151	PREDICTED: Vitis vinifera protein Dom3z homolog, chloroplastic-like (LOC100248998), mRNA	sp|Q8RY73|DOM3Z_ARATH	669	0	Protein Dom3z homolog, chloroplastic OS=Arabidopsis thaliana GN=At4g17620 PE=1 SV=1	--	--	--	--	--	K14845	0	747	rcu:RCOM_1243340	RAT1-interacting protein	GO:0006302//double-strand break repair;GO:0010332//response to gamma radiation	-	GO:0009507//chloroplast;GO:0005829//cytosol
CL2111.Contig4_All	1.4168	0.6431	0.9468	gi|255551279|ref|XP_002516686.1|	747.7	0	Protein dom-3, putative [Ricinus communis] >gi|223544181|gb|EEF45705.1| Protein dom-3, putative [Ricinus communis]	gi|359474515|ref|XM_002283036.2|	541	1e-151	PREDICTED: Vitis vinifera protein Dom3z homolog, chloroplastic-like (LOC100248998), mRNA	sp|Q8RY73|DOM3Z_ARATH	670	0	Protein Dom3z homolog, chloroplastic OS=Arabidopsis thaliana GN=At4g17620 PE=1 SV=1	--	--	--	--	--	K14845	0	747	rcu:RCOM_1243340	RAT1-interacting protein	GO:0006302//double-strand break repair;GO:0010332//response to gamma radiation	-	GO:0009507//chloroplast;GO:0005829//cytosol
CL2266.Contig5_All	0.9769	1.6193	1.7395	gi|56561617|emb|CAG28412.1|	718.4	0	S-receptor kinase-like protein 1 [Senecio squalidus]	gi|56561616|emb|AJ704376.1|	389	1e-105	Senecio squalidus mRNA for S-receptor kinase-like protein 1 (rlk1 gene)	sp|O81906|B120_ARATH	424	6e-119	G-type lectin S-receptor-like serine/threonine-protein kinase B120 OS=Arabidopsis thaliana GN=B120 PE=1 SV=1	CAC0404_1	91.3	5e-18	COG0515	Serine/threonine protein kinase	K04733	2e-60	232	smo:SELMODRAFT_159261	interleukin-1 receptor-associated kinase 4 [EC:2.7.11.1]	-	GO:0016301//kinase activity	-
CL2266.Contig9_All	0.3589	0.7031	0.4522	gi|56561617|emb|CAG28412.1|	479.9	2e-134	S-receptor kinase-like protein 1 [Senecio squalidus]	gi|56561616|emb|AJ704376.1|	486	1e-134	Senecio squalidus mRNA for S-receptor kinase-like protein 1 (rlk1 gene)	sp|Q9SXB8|Y1133_ARATH	366	1e-101	G-type lectin S-receptor-like serine/threonine-protein kinase At1g11330 OS=Arabidopsis thaliana GN=At1g11330 PE=1 SV=3	BS_yloP_1	85.9	1e-16	COG0515	Serine/threonine protein kinase	K13430	2e-51	201	zma:100283091	serine/threonine-protein kinase PBS1 [EC:2.7.11.1]	GO:0006468//protein phosphorylation	GO:0004715//non-membrane spanning protein tyrosine kinase activity;GO:0005524//ATP binding;GO:0004674//protein serine/threonine kinase activity	-
CL2326.Contig1_All	5.2317	4.7419	5.5085	gi|224117970|ref|XP_002317701.1|	1152.1	0	predicted protein [Populus trichocarpa] >gi|222858374|gb|EEE95921.1| predicted protein [Populus trichocarpa]	gi|359491531|ref|XM_002279213.2|	153	1e-33	PREDICTED: Vitis vinifera NF-X1-type zinc finger protein NFXL1-like (LOC100268010), mRNA	sp|Q9SY59|NFXL1_ARATH	1068	0	NF-X1-type zinc finger protein NFXL1 OS=Arabidopsis thaliana GN=NFXL1 PE=2 SV=1	--	--	--	--	--	K12236	0	1152	pop:POPTR_569357	transcriptional repressor NF-X1 [EC:6.3.2.-]	GO:0009642//response to light intensity;GO:0009651//response to salt stress;GO:0042742//defense response to bacterium;GO:0006355//regulation of transcription, DNA-dependent;GO:0009610//response to symbiotic fungus;GO:0010188//response to microbial phytotoxin;GO:0071805//potassium ion transmembrane transport;GO:0010310//regulation of hydrogen peroxide metabolic process;GO:0006914//autophagy;GO:000…	GO:0008270//zinc ion binding;GO:0003676//nucleic acid binding;GO:0015079//potassium ion transmembrane transporter activity;GO:0003700//sequence-specific DNA binding transcription factor activity;GO:0000166//nucleotide binding	GO:0005739//mitochondrion;GO:0016020//membrane;GO:0005634//nucleus
CL2326.Contig2_All	16.3007	11.981	13.0696	gi|224117970|ref|XP_002317701.1|	1154.8	0	predicted protein [Populus trichocarpa] >gi|222858374|gb|EEE95921.1| predicted protein [Populus trichocarpa]	gi|359491531|ref|XM_002279213.2|	153	1e-33	PREDICTED: Vitis vinifera NF-X1-type zinc finger protein NFXL1-like (LOC100268010), mRNA	sp|Q9SY59|NFXL1_ARATH	1065	0	NF-X1-type zinc finger protein NFXL1 OS=Arabidopsis thaliana GN=NFXL1 PE=2 SV=1	--	--	--	--	--	K12236	0	1154	pop:POPTR_569357	transcriptional repressor NF-X1 [EC:6.3.2.-]	GO:0009642//response to light intensity;GO:0009651//response to salt stress;GO:0042742//defense response to bacterium;GO:0006355//regulation of transcription, DNA-dependent;GO:0009610//response to symbiotic fungus;GO:0010188//response to microbial phytotoxin;GO:0071805//potassium ion transmembrane transport;GO:0010310//regulation of hydrogen peroxide metabolic process;GO:0006914//autophagy;GO:000…	GO:0008270//zinc ion binding;GO:0003676//nucleic acid binding;GO:0015079//potassium ion transmembrane transporter activity;GO:0003700//sequence-specific DNA binding transcription factor activity;GO:0000166//nucleotide binding	GO:0005739//mitochondrion;GO:0016020//membrane;GO:0005634//nucleus
CL2329.Contig10_All	0.2323	0.2275	0.439	gi|363807385|ref|NP_001242635.1|	62.4	8e-09	uncharacterized protein LOC100788665 [Glycine max]	--	--	--	--	sp|Q8H1S0|MIOX4_ARATH	60.8	9e-10	Inositol oxygenase 4 OS=Arabidopsis thaliana GN=MIOX4 PE=2 SV=1	--	--	--	--	--	K00469	9e-10	62.4	gmx:100788665	inositol oxygenase [EC:1.13.99.1]	GO:0019853//L-ascorbic acid biosynthetic process;GO:0019310//inositol catabolic process;GO:0006949//syncytium formation;GO:0055114//oxidation-reduction process	GO:0005506//iron ion binding;GO:0050113//inositol oxygenase activity	GO:0005737//cytoplasm
CL2329.Contig11_All	0.3128	0.4596	0.2463	gi|363807385|ref|NP_001242635.1|	62.4	1e-08	uncharacterized protein LOC100788665 [Glycine max]	--	--	--	--	sp|Q8H1S0|MIOX4_ARATH	60.8	2e-09	Inositol oxygenase 4 OS=Arabidopsis thaliana GN=MIOX4 PE=2 SV=1	--	--	--	--	--	K00469	1e-09	62.4	gmx:100788665	inositol oxygenase [EC:1.13.99.1]	GO:0019853//L-ascorbic acid biosynthetic process;GO:0019310//inositol catabolic process;GO:0006949//syncytium formation;GO:0055114//oxidation-reduction process	GO:0005506//iron ion binding;GO:0050113//inositol oxygenase activity	GO:0005737//cytoplasm
CL2363.Contig1_All	1.2744	0.8406	0.688	gi|225427356|ref|XP_002282657.1|	1271.5	0	PREDICTED: lon protease homolog 2, peroxisomal [Vitis vinifera] >gi|297742183|emb|CBI33970.3| unnamed protein product [Vitis vinifera]	gi|225427355|ref|XM_002282621.1|	1017	0	PREDICTED: Vitis vinifera lon protease homolog 2, peroxisomal-like (LOC100262630), mRNA	sp|O04979|LONP2_SPIOL	1243	0	Lon protease homolog 2, peroxisomal OS=Spinacia oleracea PE=2 SV=2	XF1189	452	2e-126	COG0466	ATP-dependent Lon protease, bacterial type	K01338	0	1271	vvi:100262630	ATP-dependent Lon protease [EC:3.4.21.53]	GO:0040007//growth;GO:0016560//protein import into peroxisome matrix, docking;GO:0006515//misfolded or incompletely synthesized protein catabolic process;GO:0016485//protein processing;GO:0048527//lateral root development;GO:0006200//ATP catabolic process;GO:0038032//termination of G-protein coupled receptor signaling pathway	GO:0004252//serine-type endopeptidase activity;GO:0004176//ATP-dependent peptidase activity;GO:0043565//sequence-specific DNA binding;GO:0005524//ATP binding	GO:0009295//nucleoid;GO:0005782//peroxisomal matrix
CL2382.Contig1_All	274.163	56.4455	91.9205	gi|225466065|ref|XP_002264028.1|	213.8	3e-54	PREDICTED: 21 kDa protein [Vitis vinifera] >gi|296084185|emb|CBI24573.3| unnamed protein product [Vitis vinifera]	gi|224136737|ref|XM_002322367.1|	69.9	5e-09	Populus trichocarpa predicted protein, mRNA	sp|P17407|21KD_DAUCA	141	7e-34	21 kDa protein OS=Daucus carota PE=2 SV=1	--	--	--	--	--	K02355	2e-22	104	vvi:100257414	elongation factor G	-	GO:0046910//pectinesterase inhibitor activity	-
CL2382.Contig2_All	18.9511	3.6768	6.1208	gi|225466065|ref|XP_002264028.1|	215.7	9e-55	PREDICTED: 21 kDa protein [Vitis vinifera] >gi|296084185|emb|CBI24573.3| unnamed protein product [Vitis vinifera]	gi|224136737|ref|XM_002322367.1|	69.9	5e-09	Populus trichocarpa predicted protein, mRNA	sp|P17407|21KD_DAUCA	140	1e-33	21 kDa protein OS=Daucus carota PE=2 SV=1	--	--	--	--	--	K02355	3e-23	107	vvi:100257414	elongation factor G	-	-	-
CL2382.Contig3_All	50.5996	7.3446	11.7878	gi|225466065|ref|XP_002264028.1|	215.7	8e-55	PREDICTED: 21 kDa protein [Vitis vinifera] >gi|296084185|emb|CBI24573.3| unnamed protein product [Vitis vinifera]	gi|224136737|ref|XM_002322367.1|	69.9	5e-09	Populus trichocarpa predicted protein, mRNA	sp|P17407|21KD_DAUCA	140	1e-33	21 kDa protein OS=Daucus carota PE=2 SV=1	--	--	--	--	--	K02355	3e-23	107	vvi:100257414	elongation factor G	-	-	-
CL2435.Contig4_All	0.8962	1.3022	0.6606	gi|281190745|ref|YP_003330982.1|	1049.7	0	photosystem II 47 kDa protein [Parthenium argentatum] >gi|269924858|gb|ACZ52731.1| photosystem II 47 kDa protein [Parthenium argentatum]	gi|179366234|gb|EU549769.1|	7303	0	Guizotia abyssinica chloroplast, complete genome	sp|Q332V1|PSBB_LACSA	1049	0	Photosystem II CP47 chlorophyll apoprotein OS=Lactuca sativa GN=psbB PE=3 SV=1	alr3421	374	2e-102	COG1290	Cytochrome b subunit of the bc complex	K02704	0	1043	ath:ArthCp049	photosystem II CP47 chlorophyll apoprotein	GO:0009767//photosynthetic electron transport chain;GO:0018298//protein-chromophore linkage	GO:0016168//chlorophyll binding	GO:0009523//photosystem II;GO:0016021//integral to membrane;GO:0009535//chloroplast thylakoid membrane
CL2435.Contig5_All	0.1402	0.2035	0.1816	gi|281190745|ref|YP_003330982.1|	1049.7	0	photosystem II 47 kDa protein [Parthenium argentatum] >gi|269924858|gb|ACZ52731.1| photosystem II 47 kDa protein [Parthenium argentatum]	gi|179366234|gb|EU549769.1|	7303	0	Guizotia abyssinica chloroplast, complete genome	sp|Q332V1|PSBB_LACSA	1049	0	Photosystem II CP47 chlorophyll apoprotein OS=Lactuca sativa GN=psbB PE=3 SV=1	alr3421	374	2e-102	COG1290	Cytochrome b subunit of the bc complex	K02704	0	1043	ath:ArthCp049	photosystem II CP47 chlorophyll apoprotein	GO:0009767//photosynthetic electron transport chain;GO:0018298//protein-chromophore linkage	GO:0016168//chlorophyll binding	GO:0009523//photosystem II;GO:0016021//integral to membrane;GO:0009535//chloroplast thylakoid membrane
CL2451.Contig1_All	0.065	0.0636	0.1228	gi|144225441|emb|CAM84239.1|	72.8	8e-12	hypothetical protein [Populus tremula]	--	--	--	--	--	--	--	--	--	--	--	--	--	--	--	--	--	--	-	-	-
CL2485.Contig3_All	1.2076	1.0645	0.9127	gi|359494826|ref|XP_002271717.2|	80.1	1e-14	PREDICTED: DUF246 domain-containing protein At1g04910-like isoform 2 [Vitis vinifera]	gi|225317686|dbj|AK323043.1|	81.8	6e-13	Solanum lycopersicum cDNA, clone: LEFL1047DH02, HTC in leaf	sp|Q8W486|Y1491_ARATH	60.8	4e-10	DUF246 domain-containing protein At1g04910 OS=Arabidopsis thaliana GN=At1g04910 PE=1 SV=1	--	--	--	--	--	K00430	6e-15	65.9	mtr:MTR_5g017850	peroxidase [EC:1.11.1.7]	GO:0007020//microtubule nucleation	GO:0005488//binding;GO:0016757//transferase activity, transferring glycosyl groups;GO:0016491//oxidoreductase activity	GO:0005768//endosome;GO:0005794//Golgi apparatus;GO:0005802//trans-Golgi network
CL2492.Contig4_All	0.5115	0.6681	0.188	gi|356508772|ref|XP_003523128.1|	1055	0	PREDICTED: kelch domain-containing protein 4-like [Glycine max]	gi|225456766|ref|XM_002276465.1|	509	1e-141	PREDICTED: Vitis vinifera kelch domain-containing protein 4-like (LOC100256953), mRNA	sp|Q9MA55|ACBP4_ARATH	79	1e-14	Acyl-CoA-binding domain-containing protein 4 OS=Arabidopsis thaliana GN=ACBP4 PE=1 SV=1	YOR054c	63.5	1e-09	COG0452	Phosphopantothenoylcysteine synthetase/decarboxylase	K15450	8e-16	84.3	vvi:100257307	tRNA wybutosine-synthesizing protein 3 [EC:2.1.1.-]	GO:0006869//lipid transport	-	GO:0005737//cytoplasm
CL2492.Contig5_All	0.0582	0.057	0	gi|356508772|ref|XP_003523128.1|	1055	0	PREDICTED: kelch domain-containing protein 4-like [Glycine max]	gi|225456766|ref|XM_002276465.1|	509	1e-141	PREDICTED: Vitis vinifera kelch domain-containing protein 4-like (LOC100256953), mRNA	sp|Q8RWD9|ACBP5_ARATH	79	1e-14	Acyl-CoA-binding domain-containing protein 5 OS=Arabidopsis thaliana GN=ACBP5 PE=1 SV=1	YOR054c	63.5	1e-09	COG0452	Phosphopantothenoylcysteine synthetase/decarboxylase	K15450	7e-16	84.3	vvi:100257307	tRNA wybutosine-synthesizing protein 3 [EC:2.1.1.-]	GO:0006869//lipid transport	-	GO:0005737//cytoplasm
CL2492.Contig6_All	0.0842	0.1099	0.0265	gi|356508772|ref|XP_003523128.1|	1055	0	PREDICTED: kelch domain-containing protein 4-like [Glycine max]	gi|225456766|ref|XM_002276465.1|	509	1e-141	PREDICTED: Vitis vinifera kelch domain-containing protein 4-like (LOC100256953), mRNA	sp|Q8W4K1|TYW23_ARATH	78.2	2e-14	tRNA wybutosine-synthesizing protein 2/3/4 OS=Arabidopsis thaliana GN=At4g04670 PE=2 SV=1	YOR054c	63.5	1e-09	COG0452	Phosphopantothenoylcysteine synthetase/decarboxylase	K15450	8e-16	84.3	vvi:100257307	tRNA wybutosine-synthesizing protein 3 [EC:2.1.1.-]	GO:0006869//lipid transport	-	GO:0005737//cytoplasm
CL2494.Contig1_All	17.2011	14.7895	13.3594	gi|24417151|dbj|BAC22514.1|	1563.5	0	homeobox leucine-zipper protein [Zinnia elegans]	gi|18076735|emb|AJ312053.1|	2375	0	Zinnia elegans mRNA for HD-Zip protein (hb1 gene)	sp|Q9SE43|REV_ARATH	1340	0	Homeobox-leucine zipper protein REVOLUTA OS=Arabidopsis thaliana GN=REV PE=1 SV=2	--	--	--	--	--	K09338	0	1340	ath:AT5G60690	homeobox-leucine zipper protein	GO:0048519//negative regulation of biological process;GO:0007155//cell adhesion;GO:0009944//polarity specification of adaxial/abaxial axis;GO:0045010//actin nucleation;GO:0006355//regulation of transcription, DNA-dependent;GO:0010075//regulation of meristem growth;GO:0009855//determination of bilateral symmetry;GO:0010051//xylem and phloem pattern formation;GO:0009965//leaf morphogenesis;GO:00100…	GO:0043565//sequence-specific DNA binding;GO:0008289//lipid binding;GO:0003700//sequence-specific DNA binding transcription factor activity	GO:0005634//nucleus
CL2514.Contig1_All	0.171	0.6698	0.1615	--	--	--	--	--	--	--	--	--	--	--	--	--	--	--	--	--	--	--	--	--	--	-	-	-
CL2514.Contig2_All	0	0.1753	0	--	--	--	--	--	--	--	--	--	--	--	--	--	--	--	--	--	--	--	--	--	--	-	-	-
CL2546.Contig5_All	3.3847	1.5655	2.4872	gi|359477846|ref|XP_003632032.1|	41.2	5e-14	PREDICTED: uncharacterized protein LOC100264925 [Vitis vinifera]	--	--	--	--	--	--	--	--	--	--	--	--	--	--	--	--	--	--	-	-	-
CL2553.Contig1_All	8.6569	3.2672	4.9524	gi|357474133|ref|XP_003607351.1|	82	1e-14	Isoleucyl-tRNA synthetase [Medicago truncatula] >gi|355508406|gb|AES89548.1| Isoleucyl-tRNA synthetase [Medicago truncatula]	gi|189163235|dbj|AP010469.1|	73.8	2e-10	Lotus japonicus genomic DNA, chromosome 3, clone: LjT04C21, TM1949, complete sequence	--	--	--	--	YBL076c	56.2	6e-08	COG0060	Isoleucyl-tRNA synthetase	K01870	1e-15	82	mtr:MTR_4g076850	isoleucyl-tRNA synthetase [EC:6.1.1.5]	GO:0006428//isoleucyl-tRNA aminoacylation;GO:0006450//regulation of translational fidelity;GO:0046686//response to cadmium ion	GO:0004822//isoleucine-tRNA ligase activity;GO:0002161//aminoacyl-tRNA editing activity;GO:0008270//zinc ion binding;GO:0005524//ATP binding	GO:0005737//cytoplasm
CL2553.Contig6_All	4.4373	3.5661	2.9024	gi|224093168|ref|XP_002309817.1|	162.2	2e-38	predicted protein [Populus trichocarpa] >gi|222852720|gb|EEE90267.1| predicted protein [Populus trichocarpa]	gi|225433840|ref|XM_002263146.1|	95.6	1e-16	PREDICTED: Vitis vinifera isoleucyl-tRNA synthetase, cytoplasmic-like (LOC100250847), mRNA	--	--	--	--	SPBPI058	130	9e-30	COG0060	Isoleucyl-tRNA synthetase	K01870	8e-52	203	pop:POPTR_216568	isoleucyl-tRNA synthetase [EC:6.1.1.5]	GO:0006412//translation	GO:0005488//binding;GO:0016874//ligase activity	-
CL2590.Contig2_All	2.7855	6.259	4.9924	gi|224053531|ref|XP_002297859.1|	423.7	3e-117	predicted protein [Populus trichocarpa] >gi|222845117|gb|EEE82664.1| predicted protein [Populus trichocarpa]	gi|357508318|ref|XM_003624400.1|	77.8	3e-11	Medicago truncatula Glycerophosphodiester phosphodiesterase (MTR_7g083410) mRNA, partial cds	--	--	--	--	SPAPB1E7.05_3	151	4e-36	COG0584	Glycerophosphoryl diester phosphodiesterase	--	--	--	--	--	GO:0006071//glycerol metabolic process;GO:0006629//lipid metabolic process	GO:0008889//glycerophosphodiester phosphodiesterase activity	GO:0005737//cytoplasm
CL2623.Contig2_All	12.7712	7.2743	12.7219	--	--	--	--	gi|392612424|gb|JN381995.1|	123	3e-25	Cynara cardunculus var. scolymus precursor microRNA cca-novel-10 gene, complete sequence	--	--	--	--	--	--	--	--	--	--	--	--	--	--	-	-	-
CL2628.Contig1_All	143.479	266.849	263.747	gi|255562192|ref|XP_002522104.1|	899.4	0	tubulin alpha chain, putative [Ricinus communis] >gi|223538703|gb|EEF40304.1| tubulin alpha chain, putative [Ricinus communis]	gi|9965990|gb|AY007250.1|	1223	0	Daucus carota alpha-tubulin (TBA) mRNA, complete cds	sp|Q6VAF9|TBA4_GOSHI	894	0	Tubulin alpha-4 chain OS=Gossypium hirsutum PE=2 SV=1	SPBC800.05c	679	0	COG5023	Tubulin	K07374	0	899	rcu:RCOM_1382920	tubulin alpha	GO:0000226//microtubule cytoskeleton organization;GO:0006094//gluconeogenesis;GO:0071258//cellular response to gravity;GO:0009651//response to salt stress;GO:0010498//proteasomal protein catabolic process;GO:0000902//cell morphogenesis;GO:0006184//GTP catabolic process;GO:0006084//acetyl-CoA metabolic process;GO:0051258//protein polymerization;GO:0048193//Golgi vesicle transport;GO:0046686//respo…	GO:0005515//protein binding;GO:0005525//GTP binding;GO:0003924//GTPase activity;GO:0005200//structural constituent of cytoskeleton	GO:0005774//vacuolar membrane;GO:0045298//tubulin complex;GO:0005618//cell wall;GO:0005730//nucleolus;GO:0005829//cytosol;GO:0005874//microtubule;GO:0009570//chloroplast stroma;GO:0009506//plasmodesma;GO:0005886//plasma membrane
CL2628.Contig2_All	129.213	137.518	174.071	gi|255537890|ref|XP_002510010.1|	907.5	0	tubulin alpha chain, putative [Ricinus communis] >gi|223550711|gb|EEF52197.1| tubulin alpha chain, putative [Ricinus communis]	gi|145340239|ref|NM_117582.3|	1283	0	Arabidopsis thaliana tubulin alpha-6 chain (TUA6) mRNA, complete cds	sp|P33629|TBA_PRUDU	904	0	Tubulin alpha chain OS=Prunus dulcis GN=TUBA PE=2 SV=1	SPBC16A3.15c	686	0	COG5023	Tubulin	K07374	0	907	rcu:RCOM_1584620	tubulin alpha	GO:0051258//protein polymerization;GO:0006184//GTP catabolic process;GO:0007018//microtubule-based movement	GO:0003924//GTPase activity;GO:0005198//structural molecule activity;GO:0005525//GTP binding	GO:0005874//microtubule;GO:0005737//cytoplasm
CL2647.Contig4_All	9.4968	10.5702	11.2156	--	--	--	--	--	--	--	--	--	--	--	--	--	--	--	--	--	--	--	--	--	--	-	-	-
CL2652.Contig2_All	5.2904	4.3527	6.198	--	--	--	--	--	--	--	--	--	--	--	--	--	--	--	--	--	--	--	--	--	--	-	-	-
CL2656.Contig2_All	12.4168	7.1126	6.8084	gi|225434341|ref|XP_002276454.1|	66.2	1e-09	PREDICTED: uncharacterized protein LOC100256951 [Vitis vinifera]	--	--	--	--	--	--	--	--	--	--	--	--	--	--	--	--	--	--	-	-	-
CL2668.Contig1_All	1.2956	0.5439	0.408	gi|359486298|ref|XP_002267702.2|	114.4	2e-24	PREDICTED: zinc finger CCCH domain-containing protein 43-like [Vitis vinifera] >gi|297739472|emb|CBI29654.3| unnamed protein product [Vitis vinifera]	--	--	--	--	--	--	--	--	--	--	--	--	--	--	--	--	--	--	-	-	-
CL2668.Contig4_All	2.1459	1.2611	0.8617	gi|359486298|ref|XP_002267702.2|	115.5	1e-24	PREDICTED: zinc finger CCCH domain-containing protein 43-like [Vitis vinifera] >gi|297739472|emb|CBI29654.3| unnamed protein product [Vitis vinifera]	--	--	--	--	--	--	--	--	--	--	--	--	--	--	--	--	--	--	-	-	-
CL2668.Contig5_All	4.0332	2.7759	2.7291	gi|359486298|ref|XP_002267702.2|	115.2	1e-24	PREDICTED: zinc finger CCCH domain-containing protein 43-like [Vitis vinifera] >gi|297739472|emb|CBI29654.3| unnamed protein product [Vitis vinifera]	--	--	--	--	--	--	--	--	--	--	--	--	--	--	--	--	--	--	-	-	-
CL2689.Contig2_All	1.7417	2.6158	2.0844	gi|302143274|emb|CBI21835.3|	318.5	1e-85	unnamed protein product [Vitis vinifera]	gi|224093307|ref|XM_002309840.1|	125	1e-25	Populus trichocarpa histone acetyltransferase (HAF902), mRNA	sp|Q8LRK9|TAF1A_ARATH	264	8e-71	Transcription initiation factor TFIID subunit 1-A OS=Arabidopsis thaliana GN=HAF1 PE=2 SV=1	XF1267	50.1	7e-06	COG5297	Cellobiohydrolase A (1,4-beta-cellobiosidase A)	K03125	9e-83	305	rcu:RCOM_0884950	transcription initiation factor TFIID subunit 1	GO:0009294//DNA mediated transformation;GO:0000394//RNA splicing, via endonucleolytic cleavage and ligation;GO:0006366//transcription from RNA polymerase II promoter	GO:0003676//nucleic acid binding;GO:0016740//transferase activity	-
CL2703.Contig1_All	1.5055	1.588	1.0941	gi|224140381|ref|XP_002323561.1|	375.9	5e-103	predicted protein [Populus trichocarpa] >gi|222868191|gb|EEF05322.1| predicted protein [Populus trichocarpa]	gi|356525308|ref|XM_003531219.1|	65.9	8e-08	PREDICTED: Glycine max BTB/POZ domain-containing protein At3g09030-like (LOC100816537), mRNA	sp|Q9S7R7|Y3903_ARATH	333	8e-92	BTB/POZ domain-containing protein At3g09030 OS=Arabidopsis thaliana GN=At3g09030 PE=2 SV=1	--	--	--	--	--	--	--	--	--	--	GO:0006813//potassium ion transport	GO:0005249//voltage-gated potassium channel activity	GO:0008076//voltage-gated potassium channel complex;GO:0005634//nucleus
CL2703.Contig2_All	3.1749	2.14	2.5158	gi|255581071|ref|XP_002531351.1|	383.3	7e-105	protein binding protein, putative [Ricinus communis] >gi|223529049|gb|EEF31035.1| protein binding protein, putative [Ricinus communis]	gi|225321563|dbj|AK325580.1|	216	6e-53	Solanum lycopersicum cDNA, clone: LEFL1098BF01, HTC in leaf	sp|Q9S7R7|Y3903_ARATH	340	2e-93	BTB/POZ domain-containing protein At3g09030 OS=Arabidopsis thaliana GN=At3g09030 PE=2 SV=1	--	--	--	--	--	K03006	4e-06	50.4	bdi:100841250	DNA-directed RNA polymerase II subunit RPB1 [EC:2.7.7.6]	GO:0006813//potassium ion transport	GO:0005249//voltage-gated potassium channel activity	GO:0009941//chloroplast envelope;GO:0008076//voltage-gated potassium channel complex;GO:0005634//nucleus
CL2703.Contig5_All	1.9823	1.3779	1.5707	gi|224140381|ref|XP_002323561.1|	375.9	4e-103	predicted protein [Populus trichocarpa] >gi|222868191|gb|EEF05322.1| predicted protein [Populus trichocarpa]	gi|356525308|ref|XM_003531219.1|	65.9	7e-08	PREDICTED: Glycine max BTB/POZ domain-containing protein At3g09030-like (LOC100816537), mRNA	sp|Q9S7R7|Y3903_ARATH	333	7e-92	BTB/POZ domain-containing protein At3g09030 OS=Arabidopsis thaliana GN=At3g09030 PE=2 SV=1	--	--	--	--	--	--	--	--	--	--	GO:0006813//potassium ion transport	GO:0005249//voltage-gated potassium channel activity	GO:0008076//voltage-gated potassium channel complex;GO:0005634//nucleus
CL2721.Contig2_All	0.9291	1.1201	1.0804	gi|359478084|ref|XP_002267689.2|	56.2	1e-06	PREDICTED: clathrin interactor EPSIN 2-like [Vitis vinifera]	gi|359478083|ref|XM_002267653.2|	149	1e-32	PREDICTED: Vitis vinifera clathrin interactor EPSIN 2-like (LOC100267012), mRNA	sp|Q93YP4|EPN3_ARATH	374	1e-103	Clathrin interactor EPSIN 3 OS=Arabidopsis thaliana GN=EPSIN3 PE=2 SV=1	mlr2345	57.8	6e-08	COG3456	Uncharacterized conserved protein, contains FHA domain	K12471	5e-113	406	vvi:100267012	epsin	-	GO:0005515//protein binding	GO:0016020//membrane;GO:0044444//cytoplasmic part;GO:0043231//intracellular membrane-bounded organelle
CL2778.Contig1_All	10.8915	11.6785	10.9762	gi|225448225|ref|XP_002269948.1|	308.5	1e-82	PREDICTED: uncharacterized protein LOC100243925 [Vitis vinifera]	gi|170763621|gb|AC215402.2|	71.9	2e-09	Solanum lycopersicum chromosome 2 clone C02HBa0161P02, complete sequence	sp|Q38732|DAG_ANTMA	178	1e-44	DAG protein, chloroplastic OS=Antirrhinum majus GN=DAG PE=2 SV=1	XF0818	91.7	4e-18	COG2730	Endoglucanase	K06236	3e-55	214	pop:POPTR_584471	collagen, type I/II/III/V/XI, alpha	-	-	-
CL2778.Contig2_All	5.7148	5.8307	5.8868	gi|225448225|ref|XP_002269948.1|	303.1	7e-81	PREDICTED: uncharacterized protein LOC100243925 [Vitis vinifera]	gi|170763621|gb|AC215402.2|	71.9	2e-09	Solanum lycopersicum chromosome 2 clone C02HBa0161P02, complete sequence	sp|Q38732|DAG_ANTMA	178	9e-45	DAG protein, chloroplastic OS=Antirrhinum majus GN=DAG PE=2 SV=1	XF0818	89.7	1e-17	COG2730	Endoglucanase	K06236	6e-55	213	pop:POPTR_584471	collagen, type I/II/III/V/XI, alpha	GO:0009451//RNA modification	-	-
CL2789.Contig1_All	3.1545	2.6728	2.2234	gi|225456501|ref|XP_002280957.1|	993.8	0	PREDICTED: glycyl-tRNA synthetase 1, mitochondrial-like [Vitis vinifera]	gi|297851411|ref|XM_002893541.1|	333	5e-88	Arabidopsis lyrata subsp. lyrata glycyl-tRNA synthetase, mRNA	sp|O23627|SYGM1_ARATH	979	0	Glycine--tRNA ligase 1, mitochondrial OS=Arabidopsis thaliana GN=GLYRS-1 PE=2 SV=1	SPAC3F10.03	535	1e-151	COG0423	Glycyl-tRNA synthetase (class II)	K01880	0	993	vvi:100257704	glycyl-tRNA synthetase [EC:6.1.1.14]	GO:0010498//proteasomal protein catabolic process;GO:0006426//glycyl-tRNA aminoacylation;GO:0007010//cytoskeleton organization;GO:0006094//gluconeogenesis;GO:0046686//response to cadmium ion	GO:0005524//ATP binding;GO:0004820//glycine-tRNA ligase activity	GO:0005829//cytosol;GO:0005739//mitochondrion;GO:0005768//endosome;GO:0005802//trans-Golgi network;GO:0005794//Golgi apparatus
CL2789.Contig2_All	15.4494	16.0295	18.1988	gi|225456501|ref|XP_002280957.1|	1125.9	0	PREDICTED: glycyl-tRNA synthetase 1, mitochondrial-like [Vitis vinifera]	gi|297851411|ref|XM_002893541.1|	345	1e-91	Arabidopsis lyrata subsp. lyrata glycyl-tRNA synthetase, mRNA	sp|O23627|SYGM1_ARATH	1105	0	Glycine--tRNA ligase 1, mitochondrial OS=Arabidopsis thaliana GN=GLYRS-1 PE=2 SV=1	SPAC3F10.03	572	9e-163	COG0423	Glycyl-tRNA synthetase (class II)	K01880	0	1125	vvi:100257704	glycyl-tRNA synthetase [EC:6.1.1.14]	GO:0010498//proteasomal protein catabolic process;GO:0006426//glycyl-tRNA aminoacylation;GO:0007010//cytoskeleton organization;GO:0006094//gluconeogenesis;GO:0046686//response to cadmium ion	GO:0005524//ATP binding;GO:0004820//glycine-tRNA ligase activity	GO:0005829//cytosol;GO:0005739//mitochondrion;GO:0005768//endosome;GO:0005802//trans-Golgi network;GO:0005794//Golgi apparatus
CL2791.Contig2_All	1.9888	3.7877	1.7746	gi|255547684|ref|XP_002514899.1|	122.9	2e-27	conserved hypothetical protein [Ricinus communis] >gi|223545950|gb|EEF47453.1| conserved hypothetical protein [Ricinus communis]	--	--	--	--	--	--	--	--	--	--	--	--	--	--	--	--	--	--	-	-	GO:0044444//cytoplasmic part;GO:0043231//intracellular membrane-bounded organelle
CL2811.Contig5_All	15.2589	11.3992	11.3214	gi|50838657|dbj|BAD34493.1|	147.1	1e-33	Gag-Pol [Ipomoea batatas]	gi|50838656|dbj|AB162659.1|	936	0	Ipomoea batatas retrotransposon Rtsp-1 DNA, complete sequence	sp|P10978|POLX_TOBAC	449	4e-170	Retrovirus-related Pol polyprotein from transposon TNT 1-94 OS=Nicotiana tabacum PE=2 SV=1	--	--	--	--	--	K12619	9e-54	211	osa:4349826	5'-3' exoribonuclease 2 [EC:3.1.13.-]	-	-	-
CL2811.Contig7_All	15.8353	9.4608	9.6962	gi|50838657|dbj|BAD34493.1|	949.1	0	Gag-Pol [Ipomoea batatas]	gi|50838656|dbj|AB162659.1|	412	1e-112	Ipomoea batatas retrotransposon Rtsp-1 DNA, complete sequence	sp|P10978|POLX_TOBAC	409	4e-114	Retrovirus-related Pol polyprotein from transposon TNT 1-94 OS=Nicotiana tabacum PE=2 SV=1	--	--	--	--	--	K12619	2e-106	385	osa:4349826	5'-3' exoribonuclease 2 [EC:3.1.13.-]	GO:0006259//DNA metabolic process	GO:0003676//nucleic acid binding	-
CL287.Contig2_All	50.9865	143.63	130.131	gi|242035605|ref|XP_002465197.1|	136	7e-30	hypothetical protein SORBIDRAFT_01g033865 [Sorghum bicolor] >gi|241919051|gb|EER92195.1| hypothetical protein SORBIDRAFT_01g033865 [Sorghum bicolor]	--	--	--	--	sp|Q9FID9|Y5389_ARATH	202	2e-51	Probable receptor-like protein kinase At5g38990 OS=Arabidopsis thaliana GN=At5g38990 PE=2 SV=1	YAR019c	95.5	1e-18	COG0515	Serine/threonine protein kinase	K04733	7e-51	202	ath:AT5G38990	interleukin-1 receptor-associated kinase 4 [EC:2.7.11.1]	-	GO:0016301//kinase activity	-
CL2903.Contig2_All	13.2698	10.2896	13.0596	--	--	--	--	--	--	--	--	--	--	--	--	--	--	--	--	--	--	--	--	--	--	-	-	-
CL2906.Contig2_All	0.9607	0.941	0.6807	--	--	--	--	--	--	--	--	--	--	--	--	--	--	--	--	--	--	--	--	--	--	-	-	-
CL2906.Contig4_All	1.4511	1.7494	1.1601	--	--	--	--	--	--	--	--	--	--	--	--	--	--	--	--	--	--	--	--	--	--	-	-	-
CL2954.Contig1_All	3.9634	6.5153	5.0015	gi|359474593|ref|XP_002279188.2|	191	0	PREDICTED: type I inositol-1,4,5-trisphosphate 5-phosphatase 2-like [Vitis vinifera] >gi|297742162|emb|CBI33949.3| unnamed protein product [Vitis vinifera]	gi|359474592|ref|XM_002279152.2|	143	9e-31	PREDICTED: Vitis vinifera type I inositol-1,4,5-trisphosphate 5-phosphatase 2-like (LOC100267737), mRNA	sp|Q9FUR2|IP5P2_ARATH	470	3e-175	Type I inositol 1,4,5-trisphosphate 5-phosphatase 2 OS=Arabidopsis thaliana GN=IP5P2 PE=1 SV=2	YNL106c_2	77	2e-30	COG5411	Phosphatidylinositol 5-phosphate phosphatase	K01099	1e-25	117	ota:Ot04g02290	phosphatidylinositol-bisphosphatase [EC:3.1.3.36]	GO:0046855//inositol phosphate dephosphorylation;GO:0052542//defense response by callose deposition;GO:0009753//response to jasmonic acid stimulus;GO:0009845//seed germination;GO:0009414//response to water deprivation;GO:0009611//response to wounding;GO:0042538//hyperosmotic salinity response;GO:0009733//response to auxin stimulus;GO:0009738//abscisic acid mediated signaling pathway;GO:0009723//r…	GO:0004445//inositol-polyphosphate 5-phosphatase activity	GO:0005737//cytoplasm
CL2954.Contig2_All	1.125	2.0935	2.5774	gi|359474593|ref|XP_002279188.2|	738	0	PREDICTED: type I inositol-1,4,5-trisphosphate 5-phosphatase 2-like [Vitis vinifera] >gi|297742162|emb|CBI33949.3| unnamed protein product [Vitis vinifera]	gi|359474592|ref|XM_002279152.2|	176	6e-41	PREDICTED: Vitis vinifera type I inositol-1,4,5-trisphosphate 5-phosphatase 2-like (LOC100267737), mRNA	sp|Q9FUR2|IP5P2_ARATH	629	2e-180	Type I inositol 1,4,5-trisphosphate 5-phosphatase 2 OS=Arabidopsis thaliana GN=IP5P2 PE=1 SV=2	YNL106c_2	147	8e-35	COG5411	Phosphatidylinositol 5-phosphate phosphatase	K01099	3e-51	201	ota:Ot04g02290	phosphatidylinositol-bisphosphatase [EC:3.1.3.36]	GO:0046855//inositol phosphate dephosphorylation;GO:0052542//defense response by callose deposition;GO:0009753//response to jasmonic acid stimulus;GO:0009845//seed germination;GO:0009414//response to water deprivation;GO:0009611//response to wounding;GO:0042538//hyperosmotic salinity response;GO:0009733//response to auxin stimulus;GO:0009738//abscisic acid mediated signaling pathway;GO:0009723//r…	GO:0016491//oxidoreductase activity;GO:0004445//inositol-polyphosphate 5-phosphatase activity	GO:0005737//cytoplasm
CL3032.Contig1_All	3.2483	1.909	2.4552	--	--	--	--	--	--	--	--	--	--	--	--	--	--	--	--	--	--	--	--	--	--	-	-	-
CL307.Contig4_All	4.2839	3.2179	3.8039	gi|289157416|gb|ADC84348.1|	50.1	0	1-hydroxy-2-methyl-2-(E)-butenyl 4-diphosphate reductase [Artemisia annua]	gi|289157415|gb|GQ119345.1|	1312	0	Artemisia annua 1-hydroxy-2-methyl-2-(E)-butenyl 4-diphosphate reductase (HDR) mRNA, complete cds	sp|Q6AVG6|ISPH_ORYSJ	363	0	4-hydroxy-3-methylbut-2-enyl diphosphate reductase, chloroplastic OS=Oryza sativa subsp. japonica GN=ISPH PE=2 SV=1	all0985	281	2e-75	COG0761	Penicillin tolerance protein	K03527	0	389	vvi:100267479	4-hydroxy-3-methylbut-2-enyl diphosphate reductase [EC:1.17.1.2]	GO:0016114//terpenoid biosynthetic process;GO:0019288//isopentenyl diphosphate biosynthetic process, mevalonate-independent pathway;GO:0055114//oxidation-reduction process	GO:0051745//4-hydroxy-3-methylbut-2-en-1-yl diphosphate reductase activity;GO:0046429//4-hydroxy-3-methylbut-2-en-1-yl diphosphate synthase activity;GO:0051538//3 iron, 4 sulfur cluster binding	GO:0009570//chloroplast stroma
CL307.Contig7_All	2.8947	2.2876	2.1755	gi|289157416|gb|ADC84348.1|	394.8	0	1-hydroxy-2-methyl-2-(E)-butenyl 4-diphosphate reductase [Artemisia annua]	gi|164452987|gb|EU332141.1|	1447	0	Artemisia annua IPP/DMAPP synthase (ispH) mRNA, complete cds	sp|Q6AVG6|ISPH_ORYSJ	365	0	4-hydroxy-3-methylbut-2-enyl diphosphate reductase, chloroplastic OS=Oryza sativa subsp. japonica GN=ISPH PE=2 SV=1	all0985	282	3e-143	COG0761	Penicillin tolerance protein	K03527	0	388	vvi:100267479	4-hydroxy-3-methylbut-2-enyl diphosphate reductase [EC:1.17.1.2]	GO:0016114//terpenoid biosynthetic process;GO:0019288//isopentenyl diphosphate biosynthetic process, mevalonate-independent pathway;GO:0055114//oxidation-reduction process	GO:0051745//4-hydroxy-3-methylbut-2-en-1-yl diphosphate reductase activity;GO:0046429//4-hydroxy-3-methylbut-2-en-1-yl diphosphate synthase activity;GO:0051538//3 iron, 4 sulfur cluster binding	GO:0009570//chloroplast stroma
CL307.Contig8_All	16.6138	12.9774	14.6277	gi|289157416|gb|ADC84348.1|	877.9	0	1-hydroxy-2-methyl-2-(E)-butenyl 4-diphosphate reductase [Artemisia annua]	gi|289157415|gb|GQ119345.1|	2623	0	Artemisia annua 1-hydroxy-2-methyl-2-(E)-butenyl 4-diphosphate reductase (HDR) mRNA, complete cds	sp|Q6AVG6|ISPH_ORYSJ	713	0	4-hydroxy-3-methylbut-2-enyl diphosphate reductase, chloroplastic OS=Oryza sativa subsp. japonica GN=ISPH PE=2 SV=1	all0985	526	4e-149	COG0761	Penicillin tolerance protein	K03527	0	754	vvi:100267479	4-hydroxy-3-methylbut-2-enyl diphosphate reductase [EC:1.17.1.2]	GO:0016114//terpenoid biosynthetic process;GO:0019288//isopentenyl diphosphate biosynthetic process, mevalonate-independent pathway;GO:0055114//oxidation-reduction process	GO:0051745//4-hydroxy-3-methylbut-2-en-1-yl diphosphate reductase activity;GO:0046429//4-hydroxy-3-methylbut-2-en-1-yl diphosphate synthase activity;GO:0051538//3 iron, 4 sulfur cluster binding	GO:0009570//chloroplast stroma
CL3081.Contig2_All	3.632	3.7797	3.4314	gi|255586321|ref|XP_002533811.1|	543.5	2e-153	methylenetetrahydrofolate dehydrogenase, putative [Ricinus communis] >gi|223526248|gb|EEF28564.1| methylenetetrahydrofolate dehydrogenase, putative [Ricinus communis]	gi|225454112|ref|XM_002269188.1|	305	6e-80	PREDICTED: Vitis vinifera bifunctional protein FolD-like (LOC100249948), mRNA	--	--	--	--	lin1397	290	4e-78	COG0190	5,10-methylene-tetrahydrofolate dehydrogenase/Methenyl tetrahydrofolate cyclohydrolase	--	--	--	--	--	GO:0009396//folic acid-containing compound biosynthetic process;GO:0055114//oxidation-reduction process	GO:0004488//methylenetetrahydrofolate dehydrogenase (NADP+) activity;GO:0004477//methenyltetrahydrofolate cyclohydrolase activity;GO:0000166//nucleotide binding	GO:0009507//chloroplast
CL3081.Contig3_All	4.0751	2.7527	2.3897	gi|255586321|ref|XP_002533811.1|	543.5	2e-153	methylenetetrahydrofolate dehydrogenase, putative [Ricinus communis] >gi|223526248|gb|EEF28564.1| methylenetetrahydrofolate dehydrogenase, putative [Ricinus communis]	gi|224067863|ref|XM_002302535.1|	313	3e-82	Populus trichocarpa tetrahydrofolate dehydrogenase/cyclohydrolase (THF-DHG/CYH1), mRNA	--	--	--	--	lin1397	290	4e-78	COG0190	5,10-methylene-tetrahydrofolate dehydrogenase/Methenyl tetrahydrofolate cyclohydrolase	--	--	--	--	--	GO:0009396//folic acid-containing compound biosynthetic process;GO:0055114//oxidation-reduction process	GO:0004488//methylenetetrahydrofolate dehydrogenase (NADP+) activity;GO:0004477//methenyltetrahydrofolate cyclohydrolase activity;GO:0000166//nucleotide binding	GO:0009507//chloroplast
CL3138.Contig2_All	1.1587	1.0593	0.9731	gi|224082828|ref|XP_002306856.1|	747.7	0	predicted protein [Populus trichocarpa] >gi|222856305|gb|EEE93852.1| predicted protein [Populus trichocarpa]	gi|359480284|ref|XM_003632379.1|	85.7	2e-13	PREDICTED: Vitis vinifera U-box domain-containing protein 3-like, transcript variant 2 (LOC100266964), mRNA	sp|Q8GWV5|PUB3_ARATH	591	7e-169	U-box domain-containing protein 3 OS=Arabidopsis thaliana GN=PUB3 PE=2 SV=2	--	--	--	--	--	K08332	1e-24	114	vcn:VOLCADRAFT_41528	vacuolar protein 8	GO:0006810//transport;GO:0006984//ER-nucleus signaling pathway;GO:0048519//negative regulation of biological process;GO:0009755//hormone-mediated signaling pathway;GO:0043067//regulation of programmed cell death;GO:0034976//response to endoplasmic reticulum stress;GO:0009628//response to abiotic stimulus;GO:0006464//cellular protein modification process;GO:0031347//regulation of defense response;…	-	-
CL3180.Contig3_All	0.3873	0.0948	0.183	gi|255549044|ref|XP_002515578.1|	288.9	3e-77	Nudix hydrolase 20, chloroplast precursor, putative [Ricinus communis] >gi|223545522|gb|EEF47027.1| Nudix hydrolase 20, chloroplast precursor, putative [Ricinus communis]	gi|195642809|gb|EU968755.1|	101	9e-19	Zea mays clone 323938 nudix hydrolase 24 mRNA, complete cds	sp|Q8VXZ0|NUD20_ARATH	265	1e-71	Nudix hydrolase 20, chloroplastic OS=Arabidopsis thaliana GN=NUDT20 PE=2 SV=1	RSc1874	98.6	8e-21	COG0494	NTP pyrophosphohydrolases including oxidative damage repair enzymes	--	--	--	--	--	-	GO:0016787//hydrolase activity	GO:0009507//chloroplast
CL3180.Contig6_All	6.972	4.6173	4.2667	gi|225445320|ref|XP_002281437.1|	444.5	2e-123	PREDICTED: nudix hydrolase 20, chloroplastic [Vitis vinifera] >gi|297738865|emb|CBI28110.3| unnamed protein product [Vitis vinifera]	gi|359484615|ref|XM_002281381.2|	101	2e-18	PREDICTED: Vitis vinifera nudix hydrolase 20, chloroplastic-like, transcript variant 1 (LOC100252655), mRNA	sp|Q8VXZ0|NUD20_ARATH	414	1e-115	Nudix hydrolase 20, chloroplastic OS=Arabidopsis thaliana GN=NUDT20 PE=2 SV=1	YJR142w	134	6e-31	COG0494	NTP pyrophosphohydrolases including oxidative damage repair enzymes	K05605	1e-18	93.2	ath:AT1G06550	3-hydroxyisobutyryl-CoA hydrolase [EC:3.1.2.4]	-	GO:0016787//hydrolase activity	GO:0009507//chloroplast
CL3207.Contig1_All	9.9812	9.7762	13.9768	gi|359489175|ref|XP_002264704.2|	214.9	8e-55	PREDICTED: TMV resistance protein N-like [Vitis vinifera]	--	--	--	--	sp|Q40392|TMVRN_NICGU	162	2e-40	TMV resistance protein N OS=Nicotiana glutinosa GN=N PE=1 SV=1	--	--	--	--	--	--	--	--	--	--	-	GO:0000166//nucleotide binding	-
CL3213.Contig24_All	0.145	0.284	0.137	--	--	--	--	--	--	--	--	--	--	--	--	--	--	--	--	--	--	--	--	--	--	-	-	-
CL3213.Contig25_All	0.1845	0.3011	0.1743	--	--	--	--	--	--	--	--	--	--	--	--	--	--	--	--	--	--	--	--	--	--	-	-	-
CL3244.Contig2_All	4.2802	4.342	2.0219	gi|255581309|ref|XP_002531465.1|	89.7	1e-17	conserved hypothetical protein [Ricinus communis] >gi|223528919|gb|EEF30915.1| conserved hypothetical protein [Ricinus communis]	--	--	--	--	--	--	--	--	--	--	--	--	--	--	--	--	--	--	-	-	-
CL3307.Contig2_All	0.8952	0.1253	1.4499	gi|13434998|gb|AAK26104.1|AF132729_1	223.4	1e-57	SKP1-like protein ASK10, partial [Arabidopsis thaliana]	gi|106879636|emb|AM111346.1|	77.8	9e-12	Plantago major partial mRNA for fimbriata-associated protein (fap3 gene)	sp|Q39255|SKP1A_ARATH	167	4e-42	SKP1-like protein 1A OS=Arabidopsis thaliana GN=SKP1A PE=1 SV=1	SPBC409.05	172	3e-43	COG5201	SCF ubiquitin ligase, SKP1 component	K03094	7e-46	181	ppp:PHYPADRAFT_159093	S-phase kinase-associated protein 1	-	-	GO:0005634//nucleus
CL3361.Contig1_All	0.8977	0.7867	0.8928	gi|358248388|ref|NP_001239618.1|	375.2	1e-102	uncharacterized protein LOC100788480 [Glycine max]	gi|225465340|ref|XM_002275257.1|	216	4e-53	PREDICTED: Vitis vinifera ribosomal RNA small subunit methyltransferase nep-1-like (LOC100260745), mRNA	--	--	--	--	SPAC18G6.07c	200	4e-51	COG1756	Uncharacterized conserved protein	K14568	5e-101	366	pop:POPTR_831805	essential for mitotic growth 1	GO:0034968//histone lysine methylation;GO:0009909//regulation of flower development;GO:0009640//photomorphogenesis;GO:0006626//protein targeting to mitochondrion;GO:0010388//cullin deneddylation;GO:0000085//G2 phase of mitotic cell cycle	GO:0008168//methyltransferase activity	GO:0005634//nucleus
CL3361.Contig2_All	0.6735	0.6597	0.6853	gi|358248388|ref|NP_001239618.1|	375.2	1e-102	uncharacterized protein LOC100788480 [Glycine max]	gi|225465340|ref|XM_002275257.1|	216	4e-53	PREDICTED: Vitis vinifera ribosomal RNA small subunit methyltransferase nep-1-like (LOC100260745), mRNA	--	--	--	--	SPAC18G6.07c	200	4e-51	COG1756	Uncharacterized conserved protein	K14568	5e-101	366	pop:POPTR_831805	essential for mitotic growth 1	GO:0034968//histone lysine methylation;GO:0009909//regulation of flower development;GO:0009640//photomorphogenesis;GO:0006626//protein targeting to mitochondrion;GO:0010388//cullin deneddylation;GO:0000085//G2 phase of mitotic cell cycle	GO:0008168//methyltransferase activity	GO:0005634//nucleus
CL3387.Contig3_All	0.639	1.2518	2.8174	--	--	--	--	--	--	--	--	--	--	--	--	--	--	--	--	--	--	--	--	--	--	-	-	-
CL3416.Contig2_All	4.3543	4.7767	3.1266	gi|344190172|gb|AEM97868.1|	78.6	2e-14	heat shock protein 22 [Corylus heterophylla]	--	--	--	--	sp|P19244|HSP41_PEA	54.7	1e-08	22.7 kDa class IV heat shock protein OS=Pisum sativum GN=HSP22.7 PE=2 SV=1	--	--	--	--	--	K13993	2e-13	72	rcu:RCOM_0977820	HSP20 family protein	GO:0006950//response to stress	-	-
CL3416.Contig3_All	0.389	11.5073	7.4979	gi|297739445|emb|CBI29627.3|	231.9	8e-60	unnamed protein product [Vitis vinifera]	--	--	--	--	sp|P19244|HSP41_PEA	161	5e-40	22.7 kDa class IV heat shock protein OS=Pisum sativum GN=HSP22.7 PE=2 SV=1	TM0374	92	1e-18	COG0071	Molecular chaperone (small heat shock protein)	K13993	8e-59	225	rcu:RCOM_0977820	HSP20 family protein	-	-	-
CL3459.Contig1_All	4.2061	3.8063	3.1964	gi|225441973|ref|XP_002271118.1|	189.9	1e-113	PREDICTED: pumilio homolog 23-like [Vitis vinifera]	gi|225315494|dbj|AK321647.1|	65.9	1e-07	Solanum lycopersicum cDNA, clone: LEFL1027AH08, HTC in leaf	sp|Q9C552|PUM23_ARATH	216	3e-96	Pumilio homolog 23 OS=Arabidopsis thaliana GN=APUM23 PE=2 SV=1	--	--	--	--	--	K14790	2e-114	244	vvi:100248091	nucleolar protein 9	GO:0009744//response to sucrose stimulus;GO:0009749//response to glucose stimulus;GO:0010252//auxin homeostasis	GO:0003723//RNA binding	GO:0005730//nucleolus;GO:0009507//chloroplast
CL3466.Contig1_All	2.6817	5.5922	4.3317	--	--	--	--	--	--	--	--	--	--	--	--	--	--	--	--	--	--	--	--	--	--	-	-	-
CL3561.Contig2_All	6.5925	9.5753	7.6658	gi|255563502|ref|XP_002522753.1|	56.2	2e-06	transporter, putative [Ricinus communis] >gi|223537991|gb|EEF39604.1| transporter, putative [Ricinus communis]	gi|356527145|ref|XM_003532126.1|	117	5e-23	PREDICTED: Glycine max uncharacterized protein LOC100812080 (LOC100812080), mRNA	sp|Q7XTT4|NUCL2_ORYSJ	73.2	5e-16	Nucleolin 2 OS=Oryza sativa subsp. japonica GN=Os04g0620700 PE=2 SV=2	aq_2032	77	1e-13	COG0532	Translation initiation factor 2 (IF-2; GTPase)	K15400	6e-66	250	vvi:100245819	omega-hydroxypalmitate O-feruloyl transferase [EC:2.3.1.188]	-	-	GO:0005829//cytosol;GO:0005739//mitochondrion
CL3561.Contig3_All	2.6094	3.27	3.0092	gi|225461906|ref|XP_002266659.1|	58.2	4e-07	PREDICTED: uncharacterized protein LOC100249691 [Vitis vinifera]	gi|225320926|dbj|AK325137.1|	63.9	5e-07	Solanum lycopersicum cDNA, clone: LEFL1092AG05, HTC in leaf	sp|Q9FIK0|K6PF2_ARATH	79	8e-15	6-phosphofructokinase 2 OS=Arabidopsis thaliana GN=PFK2 PE=1 SV=1	aq_2032	77	9e-14	COG0532	Translation initiation factor 2 (IF-2; GTPase)	K15400	6e-65	246	vvi:100245819	omega-hydroxypalmitate O-feruloyl transferase [EC:2.3.1.188]	-	-	GO:0005829//cytosol;GO:0005739//mitochondrion
CL3561.Contig5_All	4.2679	6.2841	4.981	gi|225461906|ref|XP_002266659.1|	559.7	7e-158	PREDICTED: uncharacterized protein LOC100249691 [Vitis vinifera]	gi|356527145|ref|XM_003532126.1|	117	5e-23	PREDICTED: Glycine max uncharacterized protein LOC100812080 (LOC100812080), mRNA	sp|Q7XTT4|NUCL2_ORYSJ	83.6	5e-16	Nucleolin 2 OS=Oryza sativa subsp. japonica GN=Os04g0620700 PE=2 SV=2	SPAC140.02	90.5	1e-17	COG0724	RNA-binding proteins (RRM domain)	K15400	7e-91	333	vvi:100245819	omega-hydroxypalmitate O-feruloyl transferase [EC:2.3.1.188]	-	-	GO:0005829//cytosol;GO:0005739//mitochondrion
CL3646.Contig1_All	2.5398	1.3093	1.6419	--	--	--	--	--	--	--	--	--	--	--	--	--	--	--	--	--	--	--	--	--	--	-	-	-
CL3658.Contig2_All	2.8367	2.2882	1.997	gi|255586250|ref|XP_002533779.1|	333.2	4e-90	Monoglyceride lipase, putative [Ricinus communis] >gi|223526300|gb|EEF28609.1| Monoglyceride lipase, putative [Ricinus communis]	gi|225462885|ref|XM_002263183.1|	75.8	9e-11	PREDICTED: Vitis vinifera monoglyceride lipase-like (LOC100257447), mRNA	--	--	--	--	Rv0183	99	1e-20	COG2267	Lysophospholipase	--	--	--	--	--	GO:0042538//hyperosmotic salinity response;GO:0009414//response to water deprivation;GO:0009409//response to cold;GO:0042546//cell wall biogenesis;GO:0009737//response to abscisic acid stimulus	GO:0047372//acylglycerol lipase activity	GO:0005737//cytoplasm
CL3658.Contig3_All	11.1507	12.7033	10.3483	gi|225462886|ref|XP_002263219.1|	498.4	1e-139	PREDICTED: monoglyceride lipase [Vitis vinifera] >gi|296088815|emb|CBI38265.3| unnamed protein product [Vitis vinifera]	gi|356522901|ref|XM_003530033.1|	147	4e-32	PREDICTED: Glycine max monoglyceride lipase-like (LOC100795396), mRNA	--	--	--	--	Rv0183	137	5e-32	COG2267	Lysophospholipase	--	--	--	--	--	GO:0042538//hyperosmotic salinity response;GO:0009414//response to water deprivation;GO:0009409//response to cold;GO:0042546//cell wall biogenesis;GO:0009737//response to abscisic acid stimulus	GO:0016787//hydrolase activity	GO:0005737//cytoplasm
CL3702.Contig1_All	3.018	3.7729	3.6018	gi|225456725|ref|XP_002274899.1|	630.6	2e-179	PREDICTED: F-box/kelch-repeat protein SKIP11-like [Vitis vinifera]	gi|356526904|ref|XM_003532008.1|	97.6	3e-17	PREDICTED: Glycine max F-box/kelch-repeat protein SKIP11-like (LOC100791897), mRNA	sp|Q9CA63|FBK29_ARATH	547	6e-156	F-box/kelch-repeat protein At1g74510 OS=Arabidopsis thaliana GN=At1g74510 PE=2 SV=1	--	--	--	--	--	--	--	--	--	--	-	-	GO:0005634//nucleus
CL3702.Contig2_All	2.939	4.8482	3.9824	gi|225456725|ref|XP_002274899.1|	630.6	2e-179	PREDICTED: F-box/kelch-repeat protein SKIP11-like [Vitis vinifera]	gi|356526904|ref|XM_003532008.1|	101	2e-18	PREDICTED: Glycine max F-box/kelch-repeat protein SKIP11-like (LOC100791897), mRNA	sp|Q9CA63|FBK29_ARATH	547	6e-156	F-box/kelch-repeat protein At1g74510 OS=Arabidopsis thaliana GN=At1g74510 PE=2 SV=1	--	--	--	--	--	--	--	--	--	--	-	-	GO:0005634//nucleus
CL3822.Contig2_All	12.6324	10.1464	9.8978	gi|225432504|ref|XP_002279548.1|	603.6	5e-171	PREDICTED: BTB/POZ and MATH domain-containing protein 2 isoform 1 [Vitis vinifera] >gi|297736968|emb|CBI26169.3| unnamed protein product [Vitis vinifera]	gi|293331774|ref|NM_001176194.1|	143	1e-30	Zea mays uncharacterized LOC100383546 (LOC100383546), mRNA >gi|224030720|gb|BT067539.1| Zea mays full-length cDNA clone ZM_BFc0084K01 mRNA, complete cds	sp|Q9M8J9|BPM2_ARATH	548	8e-156	BTB/POZ and MATH domain-containing protein 2 OS=Arabidopsis thaliana GN=BPM2 PE=1 SV=1	--	--	--	--	--	K10523	5e-172	603	vvi:100240933	speckle-type POZ protein	GO:0042631//cellular response to water deprivation;GO:0071472//cellular response to salt stress	-	GO:0005634//nucleus
CL3857.Contig1_All	1.0478	0.9301	1.2994	gi|225446625|ref|XP_002276769.1|	667.5	0	PREDICTED: uncharacterized protein LOC100267778 [Vitis vinifera]	gi|359485289|ref|XM_002276733.2|	216	6e-53	PREDICTED: Vitis vinifera uncharacterized LOC100267778 (LOC100267778), mRNA	sp|P49493|RR5_ODOSI	85.1	1e-16	30S ribosomal protein S5, chloroplastic OS=Odontella sinensis GN=rps5 PE=3 SV=1	PA4246	103	1e-21	COG0098	Ribosomal protein S5	K02988	1e-20	100	cme:CMK274C	small subunit ribosomal protein S5	GO:0006412//translation;GO:0009220//pyrimidine ribonucleotide biosynthetic process	GO:0003723//RNA binding;GO:0003735//structural constituent of ribosome	GO:0005840//ribosome;GO:0005739//mitochondrion;GO:0009536//plastid;GO:0005768//endosome;GO:0005802//trans-Golgi network;GO:0005794//Golgi apparatus
CL3857.Contig2_All	2.2766	2.3592	1.8704	gi|225446625|ref|XP_002276769.1|	666	0	PREDICTED: uncharacterized protein LOC100267778 [Vitis vinifera]	gi|359485289|ref|XM_002276733.2|	216	6e-53	PREDICTED: Vitis vinifera uncharacterized LOC100267778 (LOC100267778), mRNA	sp|P49493|RR5_ODOSI	85.1	1e-16	30S ribosomal protein S5, chloroplastic OS=Odontella sinensis GN=rps5 PE=3 SV=1	PA4246	103	1e-21	COG0098	Ribosomal protein S5	K02988	1e-20	100	cme:CMK274C	small subunit ribosomal protein S5	GO:0006412//translation;GO:0009220//pyrimidine ribonucleotide biosynthetic process	GO:0003723//RNA binding;GO:0003735//structural constituent of ribosome	GO:0005840//ribosome;GO:0005739//mitochondrion;GO:0009536//plastid;GO:0005768//endosome;GO:0005802//trans-Golgi network;GO:0005794//Golgi apparatus
CL3879.Contig1_All	1.3349	1.3075	1.6816	gi|296081168|emb|CBI18194.3|	770.8	0	unnamed protein product [Vitis vinifera]	gi|359493184|ref|XM_002266867.2|	119	1e-23	PREDICTED: Vitis vinifera protein FAM188A-like (LOC100258904), mRNA	--	--	--	--	--	--	--	--	--	--	--	--	--	--	GO:0016926//protein desumoylation;GO:0050665//hydrogen peroxide biosynthetic process;GO:0010228//vegetative to reproductive phase transition of meristem	GO:0005509//calcium ion binding	GO:0005634//nucleus;GO:0005829//cytosol
CL3909.Contig3_All	0.7181	1.9733	1.7338	gi|359492683|ref|XP_002281287.2|	355.1	3e-96	PREDICTED: uncharacterized protein LOC100266034 [Vitis vinifera] >gi|302142519|emb|CBI19722.3| unnamed protein product [Vitis vinifera]	gi|359476883|ref|XM_002266239.2|	153	1e-33	PREDICTED: Vitis vinifera uncharacterized LOC100244517 (LOC100244517), mRNA	sp|Q0WQ57|AUXI2_ARATH	220	3e-57	Auxilin-related protein 2 OS=Arabidopsis thaliana GN=At4g12770 PE=1 SV=1	YLR106c	73.6	2e-12	COG5271	AAA ATPase containing von Willebrand factor type A (vWA) domain	K11984	3e-12	72.8	ppp:PHYPADRAFT_233757	U4/U6.U5 tri-snRNP-associated protein 1	-	-	-
CL3909.Contig4_All	0.9303	1.3858	0.9156	gi|359492683|ref|XP_002281287.2|	348.6	3e-94	PREDICTED: uncharacterized protein LOC100266034 [Vitis vinifera] >gi|302142519|emb|CBI19722.3| unnamed protein product [Vitis vinifera]	gi|359476883|ref|XM_002266239.2|	157	9e-35	PREDICTED: Vitis vinifera uncharacterized LOC100244517 (LOC100244517), mRNA	sp|Q0WQ57|AUXI2_ARATH	217	4e-56	Auxilin-related protein 2 OS=Arabidopsis thaliana GN=At4g12770 PE=1 SV=1	YLR106c	71.6	8e-12	COG5271	AAA ATPase containing von Willebrand factor type A (vWA) domain	K11984	5e-12	72.4	ppp:PHYPADRAFT_233757	U4/U6.U5 tri-snRNP-associated protein 1	-	-	-
CL3910.Contig3_All	2.2832	2.6429	2.7454	--	--	--	--	--	--	--	--	--	--	--	--	--	--	--	--	--	--	--	--	--	--	-	-	-
CL3921.Contig5_All	3.6843	29.2302	20.4213	--	--	--	--	gi|297816307|ref|XM_002875991.1|	60	2e-06	Arabidopsis lyrata subsp. lyrata expressed protein, mRNA	--	--	--	--	--	--	--	--	--	--	--	--	--	--	-	-	-
CL3978.Contig2_All	16.7329	12.8818	14.2222	gi|224107677|ref|XP_002314559.1|	778.9	0	predicted protein [Populus trichocarpa] >gi|222863599|gb|EEF00730.1| predicted protein [Populus trichocarpa]	gi|359488630|ref|XM_002270875.2|	325	1e-85	PREDICTED: Vitis vinifera serine/threonine protein phosphatase 2A 57 kDa regulatory subunit B' theta isoform-like (LOC100250839), mRNA	sp|Q9LU89|2A5N_ARATH	738	0	Serine/threonine protein phosphatase 2A 59 kDa regulatory subunit B' eta isoform OS=Arabidopsis thaliana GN=B'ETA PE=2 SV=1	--	--	--	--	--	K11584	0	778	pop:POPTR_872596	protein phosphatase 2 (formerly 2A), regulatory subunit B'	GO:0007165//signal transduction	GO:0008601//protein phosphatase type 2A regulator activity	GO:0005730//nucleolus;GO:0005777//peroxisome;GO:0000159//protein phosphatase type 2A complex;GO:0005829//cytosol;GO:0009536//plastid
CL3978.Contig3_All	18.7469	17.8486	14.5657	gi|224107677|ref|XP_002314559.1|	778.1	0	predicted protein [Populus trichocarpa] >gi|222863599|gb|EEF00730.1| predicted protein [Populus trichocarpa]	gi|359488630|ref|XM_002270875.2|	278	2e-71	PREDICTED: Vitis vinifera serine/threonine protein phosphatase 2A 57 kDa regulatory subunit B' theta isoform-like (LOC100250839), mRNA	sp|Q8LF36|2A5T_ARATH	733	0	Serine/threonine protein phosphatase 2A 57 kDa regulatory subunit B' theta isoform OS=Arabidopsis thaliana GN=B'THETA PE=2 SV=2	--	--	--	--	--	K11584	0	778	pop:POPTR_1089741	protein phosphatase 2 (formerly 2A), regulatory subunit B'	GO:0007165//signal transduction	GO:0008601//protein phosphatase type 2A regulator activity	GO:0005730//nucleolus;GO:0005777//peroxisome;GO:0000159//protein phosphatase type 2A complex;GO:0005829//cytosol
CL4152.Contig1_All	1.9973	2.8824	2.825	gi|147766668|emb|CAN65069.1|	1456.4	0	hypothetical protein VITISV_003952 [Vitis vinifera]	gi|115635714|emb|AM183221.1|	3380	0	Helianthus annuus mitochondrial tRNA-Leu gene for transfer RNA-Leu and nad2 gene for NADH dehydrogenase subunit 2	sp|P15688|NU2M_BETVU	126	1e-28	NADH-ubiquinone oxidoreductase chain 2 OS=Beta vulgaris GN=ND2 PE=3 SV=2	--	--	--	--	--	K12867	0	1452	gmx:100810456	pre-mRNA-splicing factor SYF1	GO:0006397//mRNA processing;GO:0032259//methylation	GO:0003676//nucleic acid binding;GO:0008168//methyltransferase activity	GO:0016023//cytoplasmic membrane-bounded vesicle;GO:0005634//nucleus
CL4152.Contig2_All	2.0754	2.0327	2.2107	gi|147766668|emb|CAN65069.1|	1459.1	0	hypothetical protein VITISV_003952 [Vitis vinifera]	gi|283135268|gb|AC239574.2|	295	1e-76	Solanum lycopersicum strain Heinz 1706 chromosome 1 clone hba-168g4 map 1, complete sequence	sp|Q9ZQA1|PP188_ARATH	51.2	4e-06	Pentatricopeptide repeat-containing protein At2g36730 OS=Arabidopsis thaliana GN=PCMP-E44 PE=2 SV=1	--	--	--	--	--	K12867	0	1455	gmx:100810456	pre-mRNA-splicing factor SYF1	GO:0006397//mRNA processing;GO:0032259//methylation	GO:0003676//nucleic acid binding;GO:0008168//methyltransferase activity	GO:0016023//cytoplasmic membrane-bounded vesicle;GO:0005634//nucleus
CL4154.Contig2_All	62.0639	76.9687	94.8124	gi|225435925|ref|XP_002267920.1|	712.2	0	PREDICTED: cysteine desulfurase 2, chloroplastic [Vitis vinifera] >gi|296083920|emb|CBI24308.3| unnamed protein product [Vitis vinifera]	gi|225435924|ref|XM_002267884.1|	424	1e-115	PREDICTED: Vitis vinifera cysteine desulfurase 2, chloroplastic-like (LOC100246217), mRNA	sp|Q93WX6|NFS2_ARATH	705	0	Cysteine desulfurase 2, chloroplastic OS=Arabidopsis thaliana GN=NFS2 PE=1 SV=1	alr2495	531	3e-150	COG0520	Selenocysteine lyase	K11717	0	712	vvi:100246217	cysteine desulfurase / selenocysteine lyase [EC:2.8.1.7 4.4.1.16]	GO:0018283//iron incorporation into metallo-sulfur cluster;GO:0000302//response to reactive oxygen species;GO:0010039//response to iron ion;GO:0001887//selenium compound metabolic process;GO:0055072//iron ion homeostasis;GO:0010269//response to selenium ion;GO:0006534//cysteine metabolic process;GO:0009073//aromatic amino acid family biosynthetic process	GO:0008483//transaminase activity;GO:0031071//cysteine desulfurase activity;GO:0009000//selenocysteine lyase activity;GO:0030170//pyridoxal phosphate binding	GO:0009507//chloroplast
CL4206.Contig2_All	4.435	1.6323	1.8031	gi|225462751|ref|XP_002270689.1|	884.8	0	PREDICTED: uncharacterized protein LOC100246758 [Vitis vinifera]	gi|225462750|ref|XM_002270653.1|	147	6e-32	PREDICTED: Vitis vinifera uncharacterized LOC100246758 (LOC100246758), mRNA	sp|Q9M3B6|PKP4_ARATH	711	0	Plastidial pyruvate kinase 4, chloroplastic OS=Arabidopsis thaliana GN=PKP4 PE=2 SV=1	Cgl2847	333	1e-90	COG0469	Pyruvate kinase	K00873	0	884	vvi:100246758	pyruvate kinase [EC:2.7.1.40]	GO:0016310//phosphorylation;GO:0006096//glycolysis	GO:0004743//pyruvate kinase activity;GO:0030955//potassium ion binding;GO:0000287//magnesium ion binding	GO:0005737//cytoplasm
CL4296.Contig2_All	0.4311	0.3016	0.1745	gi|224053749|ref|XP_002297960.1|	531.6	7e-150	predicted protein [Populus trichocarpa] >gi|222845218|gb|EEE82765.1| predicted protein [Populus trichocarpa]	gi|225426227|ref|XM_002263738.1|	398	1e-108	PREDICTED: Vitis vinifera glutamine-dependent NAD(+) synthetase-like (LOC100263393), mRNA	--	--	--	--	SPCC553.02_2	339	4e-93	COG0171	NAD synthase	K01950	7e-151	531	pop:POPTR_751166	NAD+ synthase (glutamine-hydrolysing) [EC:6.3.5.1]	GO:0009435//NAD biosynthetic process;GO:0046686//response to cadmium ion	GO:0016810//hydrolase activity, acting on carbon-nitrogen (but not peptide) bonds;GO:0003952//NAD+ synthase (glutamine-hydrolyzing) activity;GO:0005524//ATP binding	GO:0005829//cytosol
CL4296.Contig5_All	6.9595	5.0443	4.9643	gi|224053749|ref|XP_002297960.1|	1031.9	0	predicted protein [Populus trichocarpa] >gi|222845218|gb|EEE82765.1| predicted protein [Populus trichocarpa]	gi|225313191|dbj|AK327334.1|	696	0	Solanum lycopersicum cDNA, clone: LEFL2027F19, HTC in fruit	--	--	--	--	YHR074w_2	449	6e-126	COG0171	NAD synthase	K01950	0	1031	pop:POPTR_757664	NAD+ synthase (glutamine-hydrolysing) [EC:6.3.5.1]	GO:0009435//NAD biosynthetic process;GO:0046686//response to cadmium ion	GO:0016810//hydrolase activity, acting on carbon-nitrogen (but not peptide) bonds;GO:0003952//NAD+ synthase (glutamine-hydrolyzing) activity;GO:0005524//ATP binding	GO:0005829//cytosol
CL4296.Contig6_All	0.0599	0.3519	0	gi|356513255|ref|XP_003525329.1|	533.9	1e-150	PREDICTED: glutamine-dependent NAD(+) synthetase-like [Glycine max]	gi|225313191|dbj|AK327334.1|	379	1e-102	Solanum lycopersicum cDNA, clone: LEFL2027F19, HTC in fruit	--	--	--	--	SPCC553.02_2	340	3e-93	COG0171	NAD synthase	K01950	1e-151	533	gmx:100804904	NAD+ synthase (glutamine-hydrolysing) [EC:6.3.5.1]	GO:0009435//NAD biosynthetic process;GO:0046686//response to cadmium ion	GO:0016810//hydrolase activity, acting on carbon-nitrogen (but not peptide) bonds;GO:0003952//NAD+ synthase (glutamine-hydrolyzing) activity;GO:0005524//ATP binding	GO:0005829//cytosol
CL430.Contig1_All	0.9023	5.126	4.2625	--	--	--	--	--	--	--	--	--	--	--	--	--	--	--	--	--	--	--	--	--	--	-	-	-
CL4347.Contig1_All	5.7647	3.5528	2.3867	gi|356502795|ref|XP_003520201.1|	112.5	9e-24	PREDICTED: 26S proteasome non-ATPase regulatory subunit 4-like isoform 2 [Glycine max]	--	--	--	--	sp|P55034|PSMD4_ARATH	105	5e-23	26S proteasome non-ATPase regulatory subunit 4 OS=Arabidopsis thaliana GN=MBP1 PE=1 SV=1	SPAC637.10c	64.7	2e-10	COG5148	26S proteasome regulatory complex, subunit RPN10/PSMD4	K03029	2e-24	111	ppp:PHYPADRAFT_159668	26S proteasome regulatory subunit N10	GO:0009653//anatomical structure morphogenesis;GO:0048364//root development;GO:0006974//response to DNA damage stimulus;GO:0010498//proteasomal protein catabolic process;GO:0009791//post-embryonic development;GO:0009058//biosynthetic process;GO:0006511//ubiquitin-dependent protein catabolic process;GO:0006970//response to osmotic stress;GO:0050789//regulation of biological process;GO:0048569//pos…	-	GO:0005737//cytoplasm;GO:0000502//proteasome complex
CL436.Contig2_All	1.6601	1.4092	1.1502	gi|356541302|ref|XP_003539117.1|	72.8	3e-12	PREDICTED: transcription regulatory protein SNF2-like [Glycine max]	gi|332002898|gb|CP002688.1|	113	2e-22	Arabidopsis thaliana chromosome 5, complete sequence	sp|Q9SLZ0|PCKA_MAIZE	58.9	6e-10	Phosphoenolpyruvate carboxykinase [ATP] OS=Zea mays PE=2 SV=1	--	--	--	--	--	K11647	3e-13	72.8	mtr:MTR_5g005840	SWI/SNF-related matrix-associated actin-dependent regulator of chromatin subfamily A member 2/4 [EC:3.6.4.-]	GO:0000085//G2 phase of mitotic cell cycle;GO:0031048//chromatin silencing by small RNA;GO:0009414//response to water deprivation;GO:0016579//protein deubiquitination;GO:0045132//meiotic chromosome segregation;GO:0033044//regulation of chromosome organization;GO:0016571//histone methylation;GO:0009651//response to salt stress;GO:0000956//nuclear-transcribed mRNA catabolic process;GO:0006259//DNA …	GO:0004386//helicase activity;GO:0003677//DNA binding;GO:0005524//ATP binding	GO:0005634//nucleus
CL436.Contig4_All	1.2345	0.7773	0.9581	gi|359477501|ref|XP_002281240.2|	877.1	0	PREDICTED: transcription regulatory protein SNF2-like [Vitis vinifera]	gi|359477500|ref|XM_002281204.2|	672	0	PREDICTED: Vitis vinifera transcription regulatory protein SNF2-like (LOC100264840), mRNA	sp|Q7G8Y3|ISW2_ORYSJ	379	5e-105	Probable chromatin-remodeling complex ATPase chain OS=Oryza sativa subsp. japonica GN=Os01g0367900 PE=2 SV=2	SPAC1250.01_1	447	6e-125	COG0553	Superfamily II DNA/RNA helicases, SNF2 family	K11647	0	877	vvi:100264840	SWI/SNF-related matrix-associated actin-dependent regulator of chromatin subfamily A member 2/4 [EC:3.6.4.-]	GO:0000085//G2 phase of mitotic cell cycle;GO:0031048//chromatin silencing by small RNA;GO:0009414//response to water deprivation;GO:0016579//protein deubiquitination;GO:0045132//meiotic chromosome segregation;GO:0033044//regulation of chromosome organization;GO:0016571//histone methylation;GO:0009651//response to salt stress;GO:0000956//nuclear-transcribed mRNA catabolic process;GO:0006259//DNA …	GO:0016740//transferase activity;GO:0004386//helicase activity;GO:0003677//DNA binding;GO:0005524//ATP binding	GO:0005634//nucleus
CL436.Contig5_All	0.7407	0.6477	0.2749	gi|359477501|ref|XP_002281240.2|	882.5	0	PREDICTED: transcription regulatory protein SNF2-like [Vitis vinifera]	gi|359477500|ref|XM_002281204.2|	672	0	PREDICTED: Vitis vinifera transcription regulatory protein SNF2-like (LOC100264840), mRNA	sp|Q7G8Y3|ISW2_ORYSJ	381	9e-106	Probable chromatin-remodeling complex ATPase chain OS=Oryza sativa subsp. japonica GN=Os01g0367900 PE=2 SV=2	SPAC1250.01_1	450	6e-126	COG0553	Superfamily II DNA/RNA helicases, SNF2 family	K11647	0	882	vvi:100264840	SWI/SNF-related matrix-associated actin-dependent regulator of chromatin subfamily A member 2/4 [EC:3.6.4.-]	GO:0000085//G2 phase of mitotic cell cycle;GO:0031048//chromatin silencing by small RNA;GO:0009414//response to water deprivation;GO:0016579//protein deubiquitination;GO:0045132//meiotic chromosome segregation;GO:0033044//regulation of chromosome organization;GO:0016571//histone methylation;GO:0009651//response to salt stress;GO:0000956//nuclear-transcribed mRNA catabolic process;GO:0006259//DNA …	GO:0016740//transferase activity;GO:0004386//helicase activity;GO:0003677//DNA binding;GO:0005524//ATP binding	GO:0005634//nucleus
CL436.Contig7_All	2.6559	1.4674	0.7077	gi|334185118|ref|NP_187252.2|	95.5	1e-18	Homeotic gene regulator [Arabidopsis thaliana] >gi|332640808|gb|AEE74329.1| Homeotic gene regulator [Arabidopsis thaliana]	gi|332002898|gb|CP002688.1|	115	8e-23	Arabidopsis thaliana chromosome 5, complete sequence	sp|Q9SLZ0|PCKA_MAIZE	58.9	1e-09	Phosphoenolpyruvate carboxykinase [ATP] OS=Zea mays PE=2 SV=1	SPAC1250.01_1	62.4	1e-09	COG0553	Superfamily II DNA/RNA helicases, SNF2 family	K11647	1e-19	95.5	ath:AT3G06010	SWI/SNF-related matrix-associated actin-dependent regulator of chromatin subfamily A member 2/4 [EC:3.6.4.-]	GO:0000085//G2 phase of mitotic cell cycle;GO:0031048//chromatin silencing by small RNA;GO:0009414//response to water deprivation;GO:0016579//protein deubiquitination;GO:0045132//meiotic chromosome segregation;GO:0033044//regulation of chromosome organization;GO:0016571//histone methylation;GO:0009651//response to salt stress;GO:0000956//nuclear-transcribed mRNA catabolic process;GO:0006259//DNA …	GO:0004386//helicase activity;GO:0003677//DNA binding;GO:0005524//ATP binding	GO:0005634//nucleus
CL438.Contig3_All	14.3362	13.5145	14.4523	gi|359492508|ref|XP_002283711.2|	2045.8	0	PREDICTED: E3 ubiquitin-protein ligase UPL2-like [Vitis vinifera]	gi|359492507|ref|XM_002283675.2|	722	0	PREDICTED: Vitis vinifera E3 ubiquitin-protein ligase UPL2-like (LOC100255704), mRNA	sp|Q8H0T4|UPL2_ARATH	1122	0	E3 ubiquitin-protein ligase UPL2 OS=Arabidopsis thaliana GN=UPL2 PE=1 SV=3	SPAC19D5.04	483	1e-135	COG5021	Ubiquitin-protein ligase	K10592	0	2001	rcu:RCOM_0482820	E3 ubiquitin-protein ligase HUWE1 [EC:6.3.2.19]	GO:0006464//cellular protein modification process	GO:0016881//acid-amino acid ligase activity	GO:0005622//intracellular
CL4491.Contig1_All	9.7851	11.941	11.0635	gi|242080249|ref|XP_002444893.1|	57	8e-08	hypothetical protein SORBIDRAFT_07g001000 [Sorghum bicolor] >gi|241941243|gb|EES14388.1| hypothetical protein SORBIDRAFT_07g001000 [Sorghum bicolor]	--	--	--	--	--	--	--	--	--	--	--	--	--	--	--	--	--	--	-	-	-
CL4491.Contig2_All	0.9507	0.3104	0.2994	gi|242080249|ref|XP_002444893.1|	56.6	1e-07	hypothetical protein SORBIDRAFT_07g001000 [Sorghum bicolor] >gi|241941243|gb|EES14388.1| hypothetical protein SORBIDRAFT_07g001000 [Sorghum bicolor]	--	--	--	--	--	--	--	--	--	--	--	--	--	--	--	--	--	--	-	-	-
CL4495.Contig4_All	4.3328	3.5928	3.4656	gi|359488862|ref|XP_003633834.1|	1355.5	0	PREDICTED: uncharacterized protein LOC100252575 [Vitis vinifera]	gi|359488861|ref|XM_003633786.1|	226	2e-55	PREDICTED: Vitis vinifera uncharacterized LOC100252575 (LOC100252575), mRNA	sp|F4KFC7|MD26C_ARATH	51.2	6e-06	Probable mediator of RNA polymerase II transcription subunit 26c OS=Arabidopsis thaliana GN=MED26C PE=2 SV=1	XF1267	53.1	5e-06	COG5297	Cellobiohydrolase A (1,4-beta-cellobiosidase A)	K11323	4e-07	56.6	vcn:VOLCADRAFT_121342	histone arginine demethylase JMJD6 [EC:1.14.11.-]	GO:0080090//regulation of primary metabolic process;GO:0016070//RNA metabolic process;GO:2000112;GO:0035195//gene silencing by miRNA	-	GO:0043229//intracellular organelle
CL4558.Contig1_All	7.635	5.4736	6.0619	gi|255544614|ref|XP_002513368.1|	601.3	2e-170	thiosulfate sulfertansferase, putative [Ricinus communis] >gi|223547276|gb|EEF48771.1| thiosulfate sulfertansferase, putative [Ricinus communis]	gi|359494608|ref|XM_002264712.2|	537	1e-149	PREDICTED: Vitis vinifera 3-mercaptopyruvate sulfurtransferase-like (LOC100261543), mRNA	sp|O64530|STR1_ARATH	580	2e-165	Thiosulfate/3-mercaptopyruvate sulfurtransferase 1, mitochondrial OS=Arabidopsis thaliana GN=STR1 PE=1 SV=1	CC1425	268	4e-71	COG2897	Rhodanese-related sulfurtransferase	K01011	2e-171	601	rcu:RCOM_1574740	thiosulfate/3-mercaptopyruvate sulfurtransferase [EC:2.8.1.1 2.8.1.2]	GO:0009086//methionine biosynthetic process;GO:0007568//aging;GO:0000394//RNA splicing, via endonucleolytic cleavage and ligation;GO:0019761//glucosinolate biosynthetic process;GO:0009793//embryo development ending in seed dormancy	GO:0004792//thiosulfate sulfurtransferase activity;GO:0016784//3-mercaptopyruvate sulfurtransferase activity	GO:0005829//cytosol;GO:0005739//mitochondrion;GO:0009507//chloroplast
CL4558.Contig3_All	2.904	2.113	2.0643	gi|255544614|ref|XP_002513368.1|	601.3	2e-170	thiosulfate sulfertansferase, putative [Ricinus communis] >gi|223547276|gb|EEF48771.1| thiosulfate sulfertansferase, putative [Ricinus communis]	gi|359494608|ref|XM_002264712.2|	529	1e-147	PREDICTED: Vitis vinifera 3-mercaptopyruvate sulfurtransferase-like (LOC100261543), mRNA	sp|O64530|STR1_ARATH	580	2e-165	Thiosulfate/3-mercaptopyruvate sulfurtransferase 1, mitochondrial OS=Arabidopsis thaliana GN=STR1 PE=1 SV=1	CC1425	268	3e-71	COG2897	Rhodanese-related sulfurtransferase	K01011	2e-171	601	rcu:RCOM_1574740	thiosulfate/3-mercaptopyruvate sulfurtransferase [EC:2.8.1.1 2.8.1.2]	GO:0009086//methionine biosynthetic process;GO:0007568//aging;GO:0000394//RNA splicing, via endonucleolytic cleavage and ligation;GO:0019761//glucosinolate biosynthetic process;GO:0009793//embryo development ending in seed dormancy	GO:0004792//thiosulfate sulfurtransferase activity;GO:0016784//3-mercaptopyruvate sulfurtransferase activity	GO:0005829//cytosol;GO:0005739//mitochondrion;GO:0009507//chloroplast
CL4558.Contig6_All	1.1484	0.8302	0.93	gi|255544614|ref|XP_002513368.1|	601.3	2e-170	thiosulfate sulfertansferase, putative [Ricinus communis] >gi|223547276|gb|EEF48771.1| thiosulfate sulfertansferase, putative [Ricinus communis]	gi|359494608|ref|XM_002264712.2|	529	1e-147	PREDICTED: Vitis vinifera 3-mercaptopyruvate sulfurtransferase-like (LOC100261543), mRNA	sp|O64530|STR1_ARATH	580	2e-165	Thiosulfate/3-mercaptopyruvate sulfurtransferase 1, mitochondrial OS=Arabidopsis thaliana GN=STR1 PE=1 SV=1	CC1425	268	3e-71	COG2897	Rhodanese-related sulfurtransferase	K01011	2e-171	601	rcu:RCOM_1574740	thiosulfate/3-mercaptopyruvate sulfurtransferase [EC:2.8.1.1 2.8.1.2]	GO:0009086//methionine biosynthetic process;GO:0007568//aging;GO:0000394//RNA splicing, via endonucleolytic cleavage and ligation;GO:0019761//glucosinolate biosynthetic process;GO:0009793//embryo development ending in seed dormancy	GO:0004792//thiosulfate sulfurtransferase activity;GO:0016784//3-mercaptopyruvate sulfurtransferase activity	GO:0005829//cytosol;GO:0005739//mitochondrion;GO:0009507//chloroplast
CL4577.Contig2_All	6.5936	4.1156	3.5729	gi|225448099|ref|XP_002276733.1|	396.7	6e-109	PREDICTED: uncharacterized protein LOC100266910 [Vitis vinifera]	gi|225448098|ref|XM_002276697.1|	145	2e-31	PREDICTED: Vitis vinifera uncharacterized LOC100266910 (LOC100266910), mRNA	--	--	--	--	--	--	--	--	--	--	--	--	--	--	-	-	GO:0005622//intracellular
CL4583.Contig2_All	1.8158	2.2726	3.8124	--	--	--	--	--	--	--	--	--	--	--	--	--	--	--	--	--	--	--	--	--	--	-	-	-
CL4624.Contig2_All	0.2452	0.4802	0	gi|297739574|emb|CBI29756.3|	65.1	3e-10	unnamed protein product [Vitis vinifera]	--	--	--	--	sp|Q8L840|RQL4A_ARATH	45.8	6e-06	ATP-dependent DNA helicase Q-like 4A OS=Arabidopsis thaliana GN=RECQL4A PE=2 SV=1	--	--	--	--	--	K10901	2e-11	65.1	vvi:100245652	bloom syndrome protein [EC:3.6.4.12]	GO:0006310//DNA recombination;GO:0006281//DNA repair	GO:0008026//ATP-dependent helicase activity;GO:0000166//nucleotide binding	-
CL4625.Contig1_All	2.8315	3.3896	3.5669	--	--	--	--	--	--	--	--	--	--	--	--	--	--	--	--	--	--	--	--	--	--	-	-	-
CL4625.Contig2_All	1.0738	1.0518	0.6764	--	--	--	--	--	--	--	--	--	--	--	--	--	--	--	--	--	--	--	--	--	--	-	-	-
CL4663.Contig2_All	5.7963	5.5083	5.7696	gi|359479082|ref|XP_002272646.2|	401	3e-110	PREDICTED: uncharacterized protein LOC100259916 [Vitis vinifera]	gi|359479081|ref|XM_002272610.2|	153	7e-34	PREDICTED: Vitis vinifera uncharacterized LOC100259916 (LOC100259916), mRNA	sp|Q94C69|CSP3_ARATH	102	1e-21	Cold shock domain-containing protein 3 OS=Arabidopsis thaliana GN=CSP3 PE=2 SV=1	SPAC13D6.02c	103	8e-22	COG5082	Arginine methyltransferase-interacting protein, contains RING Zn-finger	K09250	3e-21	102	ath:AT2G17870	cellular nucleic acid-binding protein	-	-	-
CL475.Contig2_All	11.1778	7.2936	8.1952	gi|357467443|ref|XP_003604006.1|	790.8	0	Flavonol synthase/flavanone 3-hydroxylase [Medicago truncatula] >gi|355493054|gb|AES74257.1| Flavonol synthase/flavanone 3-hydroxylase [Medicago truncatula]	gi|123705968|emb|AM474910.1|	111	5e-21	Vitis vinifera, whole genome shotgun sequence, contig VV78X198881.8, clone ENTAV 115	sp|Q9SIV5|C3H19_ARATH	763	0	Zinc finger CCCH domain-containing protein 19 OS=Arabidopsis thaliana GN=At2g16485/At2g16480/At2g16470 PE=1 SV=3	YGR189c	58.2	1e-07	COG2273	Beta-glucanase/Beta-glucan synthetase	K14306	4e-12	72.8	rcu:RCOM_1609340	nuclear pore complex protein Nup62	GO:0009987//cellular process	GO:0005488//binding	GO:0044424//intracellular part
CL4801.Contig2_All	3.3562	2.7003	2.7746	gi|357449459|ref|XP_003595006.1|	115.5	1e-24	TNP1 [Medicago truncatula] >gi|355484054|gb|AES65257.1| TNP1 [Medicago truncatula]	--	--	--	--	--	--	--	--	--	--	--	--	--	--	--	--	--	--	-	-	-
CL4801.Contig3_All	6.5508	4.3482	3.2224	gi|357513603|ref|XP_003627090.1|	163.3	1e-38	TNP1 [Medicago truncatula] >gi|355521112|gb|AET01566.1| TNP1 [Medicago truncatula]	--	--	--	--	--	--	--	--	--	--	--	--	--	--	--	--	--	--	-	-	-
CL4825.Contig1_All	2.2429	1.0792	1.4871	gi|255558990|ref|XP_002520518.1|	352.4	1e-95	protein with unknown function [Ricinus communis] >gi|223540360|gb|EEF41931.1| protein with unknown function [Ricinus communis]	gi|225434852|ref|XM_002282286.1|	163	7e-37	PREDICTED: Vitis vinifera uncharacterized LOC100241598 (LOC100241598), mRNA	--	--	--	--	SPBC28F2.09	77.8	5e-14	COG5149	Transcription initiation factor IIA, large chain	K03122	1e-96	352	rcu:RCOM_0733160	transcription initiation factor TFIIA large subunit	GO:0006351//transcription, DNA-dependent	GO:0003700//sequence-specific DNA binding transcription factor activity	GO:0005634//nucleus
CL4825.Contig2_All	15.0843	12.9609	12.6113	gi|255558990|ref|XP_002520518.1|	476.9	4e-133	protein with unknown function [Ricinus communis] >gi|223540360|gb|EEF41931.1| protein with unknown function [Ricinus communis]	gi|225434852|ref|XM_002282286.1|	163	7e-37	PREDICTED: Vitis vinifera uncharacterized LOC100241598 (LOC100241598), mRNA	--	--	--	--	SPBC28F2.09	88.6	3e-17	COG5149	Transcription initiation factor IIA, large chain	K03122	4e-134	476	rcu:RCOM_0733160	transcription initiation factor TFIIA large subunit	GO:0006351//transcription, DNA-dependent	GO:0003700//sequence-specific DNA binding transcription factor activity	GO:0005634//nucleus
CL4825.Contig3_All	5.7718	6.9125	6.5127	gi|6691123|gb|AAF24496.1|AF213695_1	364	5e-99	FH protein NFH1 [Nicotiana tabacum]	gi|349714142|emb|FQ386797.1|	97.6	5e-17	Vitis vinifera clone SS0AEB28YL07	sp|Q9SE97|FH1_ARATH	206	4e-53	Formin-like protein 1 OS=Arabidopsis thaliana GN=FH1 PE=1 SV=1	SPBC28F2.09	72	4e-12	COG5149	Transcription initiation factor IIA, large chain	K03122	3e-95	348	rcu:RCOM_0733160	transcription initiation factor TFIIA large subunit	GO:0006351//transcription, DNA-dependent	-	GO:0005634//nucleus
CL4825.Contig4_All	0.5017	0.9827	0.474	gi|255558990|ref|XP_002520518.1|	352.4	6e-96	protein with unknown function [Ricinus communis] >gi|223540360|gb|EEF41931.1| protein with unknown function [Ricinus communis]	gi|225434852|ref|XM_002282286.1|	163	4e-37	PREDICTED: Vitis vinifera uncharacterized LOC100241598 (LOC100241598), mRNA	--	--	--	--	SPBC28F2.09	77.8	3e-14	COG5149	Transcription initiation factor IIA, large chain	K03122	6e-97	352	rcu:RCOM_0733160	transcription initiation factor TFIIA large subunit	GO:0006351//transcription, DNA-dependent	GO:0003700//sequence-specific DNA binding transcription factor activity	GO:0005634//nucleus
CL4829.Contig1_All	0.8059	0.5602	0.7369	gi|224116450|ref|XP_002317304.1|	370.5	6e-101	predicted protein [Populus trichocarpa] >gi|222860369|gb|EEE97916.1| predicted protein [Populus trichocarpa]	gi|356532396|ref|XM_003534711.1|	115	2e-22	PREDICTED: Glycine max uncharacterized protein LOC100783978 (LOC100783978), mRNA	sp|Q5Z818|SPL12_ORYSJ	67	9e-22	Squamosa promoter-binding-like protein 12 OS=Oryza sativa subsp. japonica GN=SPL12 PE=2 SV=1	--	--	--	--	--	K14411	2e-06	53.1	aly:ARALYDRAFT_493480	RNA-binding protein Musashi	-	-	-
CL4829.Contig2_All	0.8705	0.5847	0.6815	gi|224116450|ref|XP_002317304.1|	370.5	6e-101	predicted protein [Populus trichocarpa] >gi|222860369|gb|EEE97916.1| predicted protein [Populus trichocarpa]	gi|356532396|ref|XM_003534711.1|	115	2e-22	PREDICTED: Glycine max uncharacterized protein LOC100783978 (LOC100783978), mRNA	sp|Q9S840|SPL2_ARATH	67.8	3e-11	Squamosa promoter-binding-like protein 2 OS=Arabidopsis thaliana GN=SPL2 PE=2 SV=1	--	--	--	--	--	K14411	2e-06	53.1	aly:ARALYDRAFT_493480	RNA-binding protein Musashi	-	-	-
CL4829.Contig3_All	0.7731	0.5805	0.7061	gi|224116450|ref|XP_002317304.1|	370.5	6e-101	predicted protein [Populus trichocarpa] >gi|222860369|gb|EEE97916.1| predicted protein [Populus trichocarpa]	gi|356532396|ref|XM_003534711.1|	115	2e-22	PREDICTED: Glycine max uncharacterized protein LOC100783978 (LOC100783978), mRNA	sp|Q5Z818|SPL12_ORYSJ	107	3e-23	Squamosa promoter-binding-like protein 12 OS=Oryza sativa subsp. japonica GN=SPL12 PE=2 SV=1	--	--	--	--	--	K14411	2e-06	53.1	aly:ARALYDRAFT_493480	RNA-binding protein Musashi	-	-	-
CL4829.Contig8_All	0.6346	0.4501	0.5995	gi|224116450|ref|XP_002317304.1|	370.5	7e-101	predicted protein [Populus trichocarpa] >gi|222860369|gb|EEE97916.1| predicted protein [Populus trichocarpa]	gi|356532396|ref|XM_003534711.1|	115	3e-22	PREDICTED: Glycine max uncharacterized protein LOC100783978 (LOC100783978), mRNA	sp|Q9S840|SPL2_ARATH	67.8	3e-11	Squamosa promoter-binding-like protein 2 OS=Arabidopsis thaliana GN=SPL2 PE=2 SV=1	--	--	--	--	--	K14411	3e-06	53.1	aly:ARALYDRAFT_493480	RNA-binding protein Musashi	-	-	-
CL4829.Contig9_All	0.902	0.6405	0.8522	gi|224116450|ref|XP_002317304.1|	370.5	7e-101	predicted protein [Populus trichocarpa] >gi|222860369|gb|EEE97916.1| predicted protein [Populus trichocarpa]	gi|356532396|ref|XM_003534711.1|	115	2e-22	PREDICTED: Glycine max uncharacterized protein LOC100783978 (LOC100783978), mRNA	sp|Q5Z818|SPL12_ORYSJ	142	8e-34	Squamosa promoter-binding-like protein 12 OS=Oryza sativa subsp. japonica GN=SPL12 PE=2 SV=1	--	--	--	--	--	K14411	2e-06	53.1	aly:ARALYDRAFT_493480	RNA-binding protein Musashi	-	-	-
CL4839.Contig1_All	18.0368	15.992	15.5065	gi|296084542|emb|CBI25563.3|	154.1	1e-36	unnamed protein product [Vitis vinifera]	gi|385268659|gb|JQ679484.1|	69.9	3e-09	Oenothera harringtonii clone OHD12 microsatellite sequence	sp|Q9LK58|PP225_ARATH	60.8	8e-10	Pentatricopeptide repeat-containing protein At3g13150 OS=Arabidopsis thaliana GN=At3g13150 PE=2 SV=1	YOR054c	92	9e-19	COG0452	Phosphopantothenoylcysteine synthetase/decarboxylase	K11323	1e-17	88.2	vcn:VOLCADRAFT_121342	histone arginine demethylase JMJD6 [EC:1.14.11.-]	-	-	-
CL4839.Contig2_All	16.712	17.995	15.7894	gi|296084542|emb|CBI25563.3|	144.4	9e-34	unnamed protein product [Vitis vinifera]	gi|166040723|emb|CU353014.1|	101	7e-19	Aphanomyces euteiches cDNA	sp|Q6YSF3|AN321_ORYSJ	61.2	4e-10	Acidic leucine-rich nuclear phosphoprotein 32-related protein 1 OS=Oryza sativa subsp. japonica GN=Os07g0607800 PE=2 SV=1	YOR054c	97.8	1e-20	COG0452	Phosphopantothenoylcysteine synthetase/decarboxylase	K11323	1e-18	90.9	vcn:VOLCADRAFT_121342	histone arginine demethylase JMJD6 [EC:1.14.11.-]	GO:0006333//chromatin assembly or disassembly	-	GO:0009941//chloroplast envelope
CL491.Contig1_All	4.8987	6.5118	7.7138	gi|224095409|ref|XP_002310389.1|	198	6e-50	nls-tir-nbs-lrr resistance protein [Populus trichocarpa] >gi|222853292|gb|EEE90839.1| nls-tir-nbs-lrr resistance protein [Populus trichocarpa]	gi|7381246|gb|AF139523.1|AF139523	67.9	1e-08	Tagetes erecta disease-resistance protein NRSA1 gene, complete cds	sp|Q40392|TMVRN_NICGU	153	5e-38	TMV resistance protein N OS=Nicotiana glutinosa GN=N PE=1 SV=1	--	--	--	--	--	--	--	--	--	--	GO:0050896//response to stimulus	GO:0032559	-
CL4956.Contig2_All	0.3953	0.1291	0.1245	gi|297734460|emb|CBI15707.3|	758.8	0	unnamed protein product [Vitis vinifera]	gi|356527800|ref|XM_003532447.1|	242	8e-61	PREDICTED: Glycine max uncharacterized protein LOC100816702 (LOC100816702), mRNA	--	--	--	--	--	--	--	--	--	--	--	--	--	--	-	GO:0005524//ATP binding	GO:0016020//membrane;GO:0005634//nucleus
CL4956.Contig6_All	2.9356	2.1229	2.4365	gi|297734460|emb|CBI15707.3|	877.1	0	unnamed protein product [Vitis vinifera]	gi|359491568|ref|XM_002280497.2|	264	4e-67	PREDICTED: Vitis vinifera uncharacterized LOC100266246 (LOC100266246), mRNA	--	--	--	--	--	--	--	--	--	--	--	--	--	--	-	GO:0005524//ATP binding	GO:0016020//membrane;GO:0005634//nucleus
CL4971.Contig1_All	0.3123	0.3059	0.4426	--	--	--	--	--	--	--	--	--	--	--	--	--	--	--	--	--	--	--	--	--	--	-	-	-
CL4971.Contig2_All	5.7086	2.8565	3.9865	gi|357451079|ref|XP_003595816.1|	72.4	1e-11	Myb family protein-like protein [Medicago truncatula] >gi|355484864|gb|AES66067.1| Myb family protein-like protein [Medicago truncatula]	--	--	--	--	--	--	--	--	--	--	--	--	--	--	--	--	--	--	-	-	-
CL4991.Contig1_All	5.0037	2.2496	3.3325	gi|224127180|ref|XP_002320007.1|	151.8	1e-35	predicted protein [Populus trichocarpa] >gi|222860780|gb|EEE98322.1| predicted protein [Populus trichocarpa]	gi|356541591|ref|XM_003539210.1|	65.9	6e-08	PREDICTED: Glycine max uncharacterized protein LOC100813259 (LOC100813259), mRNA	--	--	--	--	--	--	--	--	--	--	--	--	--	--	-	-	-
CL5005.Contig1_All	3.9092	3.8654	3.025	gi|356547777|ref|XP_003542285.1|	243.8	6e-63	PREDICTED: glutamate receptor 2.8-like [Glycine max]	--	--	--	--	sp|Q9LFN5|GLR25_ARATH	204	1e-52	Glutamate receptor 2.5 OS=Arabidopsis thaliana GN=GLR2.5 PE=1 SV=2	--	--	--	--	--	K05387	6e-55	213	osa:4347123	glutamate receptor, ionotropic, other eukaryote	-	-	GO:0044464//cell part
CL5096.Contig1_All	0.108	1.2161	1.071	gi|255547335|ref|XP_002514725.1|	585.9	9e-166	sensory transduction histidine kinase, putative [Ricinus communis] >gi|223546329|gb|EEF47831.1| sensory transduction histidine kinase, putative [Ricinus communis]	gi|224124201|ref|XM_002330094.1|	161	4e-36	Populus trichocarpa pseudo response regulator (PtpRR9), mRNA	sp|Q9LKL2|APRR1_ARATH	512	4e-145	Two-component response regulator-like APRR1 OS=Arabidopsis thaliana GN=APRR1 PE=1 SV=1	AF1473	58.9	4e-08	COG0784	FOG: CheY-like receiver	K12127	2e-167	588	vvi:100258790	pseudo-response regulator 1	GO:0009416//response to light stimulus;GO:0007623//circadian rhythm;GO:0010031//circumnutation;GO:0010629//negative regulation of gene expression;GO:0050794//regulation of cellular process;GO:0006351//transcription, DNA-dependent	GO:0044212//transcription regulatory region DNA binding;GO:0005515//protein binding;GO:0003700//sequence-specific DNA binding transcription factor activity	GO:0005634//nucleus
CL5096.Contig10_All	0.0394	0.1157	0.0744	gi|359491315|ref|XP_002281757.2|	358.2	2e-97	PREDICTED: two-component response regulator-like APRR1-like [Vitis vinifera]	gi|260903619|gb|AC238567.1|	109	9e-21	Solanum lycopersicum chromosome 3 cloneC03HBa0067B15, complete sequence	sp|Q9LKL2|APRR1_ARATH	286	2e-77	Two-component response regulator-like APRR1 OS=Arabidopsis thaliana GN=APRR1 PE=1 SV=1	--	--	--	--	--	K12127	4e-100	363	vvi:100258790	pseudo-response regulator 1	GO:0050896//response to stimulus;GO:0010468//regulation of gene expression;GO:0007623//circadian rhythm;GO:0050794//regulation of cellular process;GO:0044237//cellular metabolic process;GO:0044707	GO:0003677//DNA binding	GO:0005622//intracellular
CL5096.Contig11_All	0.04	0.1176	0.0756	gi|359491315|ref|XP_002281757.2|	356.7	5e-97	PREDICTED: two-component response regulator-like APRR1-like [Vitis vinifera]	gi|260903619|gb|AC238567.1|	109	9e-21	Solanum lycopersicum chromosome 3 cloneC03HBa0067B15, complete sequence	sp|Q9LKL2|APRR1_ARATH	287	1e-77	Two-component response regulator-like APRR1 OS=Arabidopsis thaliana GN=APRR1 PE=1 SV=1	--	--	--	--	--	K12127	1e-99	362	vvi:100258790	pseudo-response regulator 1	GO:0050896//response to stimulus;GO:0010468//regulation of gene expression;GO:0007623//circadian rhythm;GO:0050794//regulation of cellular process;GO:0044237//cellular metabolic process;GO:0044707	GO:0003677//DNA binding	GO:0005622//intracellular
CL5096.Contig2_All	0.2122	0.8574	0.4511	gi|255547335|ref|XP_002514725.1|	585.9	9e-166	sensory transduction histidine kinase, putative [Ricinus communis] >gi|223546329|gb|EEF47831.1| sensory transduction histidine kinase, putative [Ricinus communis]	gi|224124201|ref|XM_002330094.1|	161	4e-36	Populus trichocarpa pseudo response regulator (PtpRR9), mRNA	sp|Q9LKL2|APRR1_ARATH	512	4e-145	Two-component response regulator-like APRR1 OS=Arabidopsis thaliana GN=APRR1 PE=1 SV=1	AF1473	58.9	4e-08	COG0784	FOG: CheY-like receiver	K12127	2e-167	588	vvi:100258790	pseudo-response regulator 1	GO:0009416//response to light stimulus;GO:0007623//circadian rhythm;GO:0010031//circumnutation;GO:0010629//negative regulation of gene expression;GO:0050794//regulation of cellular process;GO:0006351//transcription, DNA-dependent	GO:0044212//transcription regulatory region DNA binding;GO:0005515//protein binding;GO:0003700//sequence-specific DNA binding transcription factor activity	GO:0005634//nucleus
CL5096.Contig3_All	0	0.111	0.1071	gi|359491315|ref|XP_002281757.2|	302.4	1e-80	PREDICTED: two-component response regulator-like APRR1-like [Vitis vinifera]	gi|260903619|gb|AC238567.1|	109	9e-21	Solanum lycopersicum chromosome 3 cloneC03HBa0067B15, complete sequence	sp|Q9LKL2|APRR1_ARATH	236	2e-62	Two-component response regulator-like APRR1 OS=Arabidopsis thaliana GN=APRR1 PE=1 SV=1	--	--	--	--	--	K12127	1e-81	302	vvi:100258790	pseudo-response regulator 1	GO:0009987//cellular process	-	-
CL5096.Contig4_All	0.3084	0.7048	0.2266	gi|359491315|ref|XP_002281757.2|	302.4	1e-80	PREDICTED: two-component response regulator-like APRR1-like [Vitis vinifera]	gi|260903619|gb|AC238567.1|	109	1e-20	Solanum lycopersicum chromosome 3 cloneC03HBa0067B15, complete sequence	sp|Q9LKL2|APRR1_ARATH	236	3e-62	Two-component response regulator-like APRR1 OS=Arabidopsis thaliana GN=APRR1 PE=1 SV=1	--	--	--	--	--	K12127	1e-81	302	vvi:100258790	pseudo-response regulator 1	GO:0009987//cellular process	-	-
CL5096.Contig5_All	0.3232	1.5433	1.1451	gi|359491315|ref|XP_002281757.2|	358.2	1e-97	PREDICTED: two-component response regulator-like APRR1-like [Vitis vinifera]	gi|260903619|gb|AC238567.1|	109	9e-21	Solanum lycopersicum chromosome 3 cloneC03HBa0067B15, complete sequence	sp|Q9LKL2|APRR1_ARATH	286	2e-77	Two-component response regulator-like APRR1 OS=Arabidopsis thaliana GN=APRR1 PE=1 SV=1	--	--	--	--	--	K12127	4e-100	363	vvi:100258790	pseudo-response regulator 1	GO:0050896//response to stimulus;GO:0010468//regulation of gene expression;GO:0007623//circadian rhythm;GO:0050794//regulation of cellular process;GO:0044237//cellular metabolic process;GO:0044707	GO:0003677//DNA binding	GO:0005622//intracellular
CL5096.Contig6_All	0	0.0875	0.0844	gi|359491315|ref|XP_002281757.2|	296.6	6e-79	PREDICTED: two-component response regulator-like APRR1-like [Vitis vinifera]	gi|260903619|gb|AC238567.1|	109	8e-21	Solanum lycopersicum chromosome 3 cloneC03HBa0067B15, complete sequence	sp|Q9LKL2|APRR1_ARATH	239	4e-63	Two-component response regulator-like APRR1 OS=Arabidopsis thaliana GN=APRR1 PE=1 SV=1	--	--	--	--	--	K12127	6e-80	296	vvi:100258790	pseudo-response regulator 1	GO:0009987//cellular process	-	-
CL5096.Contig7_All	0	0.1351	0.0869	gi|359491315|ref|XP_002281757.2|	296.6	6e-79	PREDICTED: two-component response regulator-like APRR1-like [Vitis vinifera]	gi|260903619|gb|AC238567.1|	109	7e-21	Solanum lycopersicum chromosome 3 cloneC03HBa0067B15, complete sequence	sp|Q9LKL2|APRR1_ARATH	239	4e-63	Two-component response regulator-like APRR1 OS=Arabidopsis thaliana GN=APRR1 PE=1 SV=1	--	--	--	--	--	K12127	5e-80	296	vvi:100258790	pseudo-response regulator 1	GO:0009987//cellular process	-	-
CL5096.Contig8_All	0	0.1137	0.1097	gi|359491315|ref|XP_002281757.2|	295	1e-78	PREDICTED: two-component response regulator-like APRR1-like [Vitis vinifera]	gi|260903619|gb|AC238567.1|	109	6e-21	Solanum lycopersicum chromosome 3 cloneC03HBa0067B15, complete sequence	sp|Q9LKL2|APRR1_ARATH	239	2e-63	Two-component response regulator-like APRR1 OS=Arabidopsis thaliana GN=APRR1 PE=1 SV=1	--	--	--	--	--	K12127	1e-79	295	vvi:100258790	pseudo-response regulator 1	GO:0009987//cellular process	-	-
CL5096.Contig9_All	0.039	0.1147	0.0737	gi|359491315|ref|XP_002281757.2|	356.7	6e-97	PREDICTED: two-component response regulator-like APRR1-like [Vitis vinifera]	gi|260903619|gb|AC238567.1|	109	9e-21	Solanum lycopersicum chromosome 3 cloneC03HBa0067B15, complete sequence	sp|Q9LKL2|APRR1_ARATH	287	1e-77	Two-component response regulator-like APRR1 OS=Arabidopsis thaliana GN=APRR1 PE=1 SV=1	--	--	--	--	--	K12127	1e-99	362	vvi:100258790	pseudo-response regulator 1	GO:0050896//response to stimulus;GO:0010468//regulation of gene expression;GO:0007623//circadian rhythm;GO:0050794//regulation of cellular process;GO:0044237//cellular metabolic process;GO:0044707	GO:0003677//DNA binding	GO:0005622//intracellular
CL5163.Contig1_All	8.0563	7.8909	11.6124	gi|358344028|ref|XP_003636096.1|	51.6	9e-06	hypothetical protein MTR_027s0011 [Medicago truncatula] >gi|355502031|gb|AES83234.1| hypothetical protein MTR_027s0011 [Medicago truncatula]	--	--	--	--	sp|P31568|YCF2_OENPI	49.7	1e-06	Protein ycf2 (Fragment) OS=Oenothera picensis GN=ycf2 PE=3 SV=1	SPAC140.02	53.9	2e-07	COG0724	RNA-binding proteins (RRM domain)	K14831	2e-07	53.5	cre:CHLREDRAFT_206198	protein MAK16	-	-	-
CL517.Contig1_All	1.6537	1.1827	1.5624	gi|359475799|ref|XP_002285000.2|	408.3	0	PREDICTED: uncharacterized protein LOC100264514 [Vitis vinifera]	gi|359475798|ref|XM_002284964.2|	139	1e-29	PREDICTED: Vitis vinifera uncharacterized LOC100264514 (LOC100264514), mRNA	sp|Q42406|CP18D_ARATH	179	9e-45	Peptidyl-prolyl cis-trans isomerase CYP18-4 OS=Arabidopsis thaliana GN=CYP18-4 PE=1 SV=1	slr1251	167	6e-41	COG0652	Peptidyl-prolyl cis-trans isomerase (rotamase) - cyclophilin family	K09566	0	430	vvi:100264514	peptidyl-prolyl isomerase G (cyclophilin G) [EC:5.2.1.8]	GO:0006457//protein folding;GO:0000398//mRNA splicing, via spliceosome;GO:0000413//protein peptidyl-prolyl isomerization	GO:0003755//peptidyl-prolyl cis-trans isomerase activity	GO:0005634//nucleus
CL517.Contig2_All	3.7328	4.1229	4.3021	gi|359475799|ref|XP_002285000.2|	411	0	PREDICTED: uncharacterized protein LOC100264514 [Vitis vinifera]	gi|359475798|ref|XM_002284964.2|	139	1e-29	PREDICTED: Vitis vinifera uncharacterized LOC100264514 (LOC100264514), mRNA	sp|Q42406|CP18D_ARATH	179	9e-45	Peptidyl-prolyl cis-trans isomerase CYP18-4 OS=Arabidopsis thaliana GN=CYP18-4 PE=1 SV=1	slr1251	167	6e-41	COG0652	Peptidyl-prolyl cis-trans isomerase (rotamase) - cyclophilin family	K09566	0	430	vvi:100264514	peptidyl-prolyl isomerase G (cyclophilin G) [EC:5.2.1.8]	GO:0006457//protein folding;GO:0000398//mRNA splicing, via spliceosome;GO:0000413//protein peptidyl-prolyl isomerization	GO:0003755//peptidyl-prolyl cis-trans isomerase activity	GO:0005634//nucleus
CL517.Contig4_All	5.587	5.8582	6.5982	gi|359475799|ref|XP_002285000.2|	505.8	8e-142	PREDICTED: uncharacterized protein LOC100264514 [Vitis vinifera]	gi|359475798|ref|XM_002284964.2|	60	8e-06	PREDICTED: Vitis vinifera uncharacterized LOC100264514 (LOC100264514), mRNA	sp|Q9SEE9|SR45_ARATH	92.8	6e-19	Arginine/serine-rich protein 45 OS=Arabidopsis thaliana GN=SR45 PE=1 SV=1	DR0479	53.9	9e-07	COG0744	Membrane carboxypeptidase (penicillin-binding protein)	K09566	8e-143	505	vvi:100264514	peptidyl-prolyl isomerase G (cyclophilin G) [EC:5.2.1.8]	GO:0044260;GO:0044238//primary metabolic process	-	GO:0043231//intracellular membrane-bounded organelle
CL517.Contig5_All	1.7168	1.3275	1.7074	gi|359475799|ref|XP_002285000.2|	282	0	PREDICTED: uncharacterized protein LOC100264514 [Vitis vinifera]	gi|359475798|ref|XM_002284964.2|	75.8	2e-10	PREDICTED: Vitis vinifera uncharacterized LOC100264514 (LOC100264514), mRNA	sp|Q9SKQ0|CP19B_ARATH	97.4	3e-20	Peptidyl-prolyl cis-trans isomerase CYP19-2 OS=Arabidopsis thaliana GN=CYP19-2 PE=1 SV=1	SPBC28F2.03	91.3	6e-18	COG0652	Peptidyl-prolyl cis-trans isomerase (rotamase) - cyclophilin family	K09566	0	430	vvi:100264514	peptidyl-prolyl isomerase G (cyclophilin G) [EC:5.2.1.8]	GO:0044267//cellular protein metabolic process	GO:0016853//isomerase activity	GO:0043231//intracellular membrane-bounded organelle
CL5243.Contig2_All	48.5997	44.1123	47.8101	gi|225456743|ref|XP_002275632.1|	389.8	4e-107	PREDICTED: protein SET [Vitis vinifera] >gi|297733991|emb|CBI15238.3| unnamed protein product [Vitis vinifera]	gi|359491714|ref|XM_002275596.2|	149	7e-33	PREDICTED: Vitis vinifera protein SET-like (LOC100244926), mRNA	--	--	--	--	YKR072c	52	2e-06	COG0452	Phosphopantothenoylcysteine synthetase/decarboxylase	K11290	4e-108	389	vvi:100244926	template-activating factor I	GO:0009651//response to salt stress;GO:0009409//response to cold;GO:0009408//response to heat;GO:0009617//response to bacterium;GO:0010311//lateral root formation;GO:0030154//cell differentiation;GO:0006096//glycolysis;GO:0006334//nucleosome assembly;GO:0006094//gluconeogenesis;GO:0009738//abscisic acid mediated signaling pathway;GO:0008283//cell proliferation;GO:0046686//response to cadmium ion	GO:0042393//histone binding;GO:0003677//DNA binding;GO:0003682//chromatin binding	GO:0005829//cytosol;GO:0005634//nucleus
CL5252.Contig2_All	14.0224	9.5276	10.2126	gi|225444565|ref|XP_002277136.1|	3130.9	0	PREDICTED: dedicator of cytokinesis protein 11 [Vitis vinifera] >gi|297738489|emb|CBI27734.3| unnamed protein product [Vitis vinifera]	gi|359484581|ref|XM_002277100.2|	1663	0	PREDICTED: Vitis vinifera dedicator of cytokinesis protein 11-like (LOC100259293), mRNA	--	--	--	--	--	--	--	--	--	--	--	--	--	--	GO:0016126//sterol biosynthetic process;GO:0000911//cytokinesis by cell plate formation;GO:0045010//actin nucleation;GO:0010075//regulation of meristem growth;GO:0009855//determination of bilateral symmetry;GO:0007020//microtubule nucleation;GO:0006084//acetyl-CoA metabolic process;GO:0016192//vesicle-mediated transport;GO:0010090//trichome morphogenesis;GO:0051322//anaphase;GO:0010014//meristem …	GO:0051020//GTPase binding;GO:0005525//GTP binding;GO:0005085//guanyl-nucleotide exchange factor activity	GO:0005829//cytosol;GO:0070971//endoplasmic reticulum exit site;GO:0019898//extrinsic to membrane;GO:0005886//plasma membrane;GO:0005634//nucleus
CL5352.Contig1_All	2.1998	9.6239	7.3434	--	--	--	--	--	--	--	--	--	--	--	--	--	--	--	--	--	--	--	--	--	--	-	-	-
CL5360.Contig1_All	12.1107	8.5447	9.9876	gi|356538767|ref|XP_003537872.1|	321.2	6e-87	PREDICTED: coatomer subunit gamma-2-like [Glycine max]	gi|359475303|ref|XM_003631597.1|	232	3e-58	PREDICTED: Vitis vinifera coatomer subunit gamma-2-like (LOC100853178), mRNA	sp|Q0WW26|COPG_ARATH	311	1e-85	Coatomer subunit gamma OS=Arabidopsis thaliana GN=At4g34450 PE=1 SV=2	SPAC57A7.10c	154	1e-37	COG5240	Vesicle coat complex COPI, gamma subunit	--	--	--	--	--	GO:0016192//vesicle-mediated transport;GO:0010498//proteasomal protein catabolic process;GO:0007010//cytoskeleton organization;GO:0006094//gluconeogenesis;GO:0006886//intracellular protein transport;GO:0006487//protein N-linked glycosylation	GO:0030276//clathrin binding;GO:0005198//structural molecule activity	GO:0030126//COPI vesicle coat;GO:0005829//cytosol;GO:0009506//plasmodesma;GO:0009507//chloroplast;GO:0005634//nucleus;GO:0005886//plasma membrane
CL5360.Contig4_All	5.417	3.4289	4.1779	gi|359475304|ref|XP_003631645.1|	981.1	0	PREDICTED: coatomer subunit gamma-2-like [Vitis vinifera] >gi|297741448|emb|CBI32579.3| unnamed protein product [Vitis vinifera]	gi|359475303|ref|XM_003631597.1|	874	0	PREDICTED: Vitis vinifera coatomer subunit gamma-2-like (LOC100853178), mRNA	sp|Q6Z382|COPG2_ORYSJ	949	0	Coatomer subunit gamma-2 OS=Oryza sativa subsp. japonica GN=Os07g0201100 PE=2 SV=1	SPAC57A7.10c	497	2e-140	COG5240	Vesicle coat complex COPI, gamma subunit	K12391	6e-12	70.9	vcn:VOLCADRAFT_101862	AP-1 complex subunit gamma-1	GO:0016192//vesicle-mediated transport;GO:0010498//proteasomal protein catabolic process;GO:0007010//cytoskeleton organization;GO:0006094//gluconeogenesis;GO:0006886//intracellular protein transport;GO:0006487//protein N-linked glycosylation	GO:0030276//clathrin binding;GO:0005198//structural molecule activity	GO:0030126//COPI vesicle coat;GO:0005829//cytosol;GO:0009506//plasmodesma;GO:0009507//chloroplast;GO:0005634//nucleus;GO:0005886//plasma membrane
CL5406.Contig11_All	0	0	0	gi|118488533|gb|ABK96079.1|	278.5	7e-74	unknown [Populus trichocarpa]	gi|47105381|gb|BT013966.1|	71.9	9e-10	Lycopersicon esculentum clone 132991R, mRNA sequence	sp|Q9SFC6|GDIR_ARATH	185	2e-47	Rho GDP-dissociation inhibitor 1 OS=Arabidopsis thaliana GN=GDI1 PE=1 SV=1	--	--	--	--	--	K12462	6e-51	199	osa:4340881	Rho GDP-dissociation inhibitor	-	GO:0005094//Rho GDP-dissociation inhibitor activity	GO:0009536//plastid
CL5406.Contig6_All	0	0	0	gi|118488533|gb|ABK96079.1|	278.5	7e-74	unknown [Populus trichocarpa]	gi|47105381|gb|BT013966.1|	71.9	9e-10	Lycopersicon esculentum clone 132991R, mRNA sequence	sp|Q9SFC6|GDIR_ARATH	185	2e-47	Rho GDP-dissociation inhibitor 1 OS=Arabidopsis thaliana GN=GDI1 PE=1 SV=1	--	--	--	--	--	K12462	6e-51	199	osa:4340881	Rho GDP-dissociation inhibitor	-	GO:0005094//Rho GDP-dissociation inhibitor activity	GO:0009536//plastid
CL5448.Contig1_All	1.5073	4.0883	2.8116	gi|224063038|ref|XP_002300968.1|	259.6	1e-67	predicted protein [Populus trichocarpa] >gi|222842694|gb|EEE80241.1| predicted protein [Populus trichocarpa]	gi|225321658|dbj|AK325675.1|	109	9e-21	Solanum lycopersicum cDNA, clone: LEFL2009B09, HTC in fruit	sp|Q0WQ57|AUXI2_ARATH	241	1e-63	Auxilin-related protein 2 OS=Arabidopsis thaliana GN=At4g12770 PE=1 SV=1	--	--	--	--	--	K14692	3e-07	55.1	smo:SELMODRAFT_453384	solute carrier family 30 (zinc transporter), member 5	-	-	GO:0044464//cell part
CL5448.Contig2_All	0.14	1.3714	0.5291	gi|168005056|ref|XP_001755227.1|	51.6	4e-06	predicted protein [Physcomitrella patens subsp. patens] >gi|162693820|gb|EDQ80171.1| predicted protein [Physcomitrella patens subsp. patens]	gi|297830079|ref|XM_002882876.1|	58	8e-06	Arabidopsis lyrata subsp. lyrata hypothetical protein, mRNA	--	--	--	--	--	--	--	--	--	K14692	7e-09	57.8	smo:SELMODRAFT_453384	solute carrier family 30 (zinc transporter), member 5	-	-	-
CL5448.Contig3_All	6.335	10.6001	8.9779	gi|356518565|ref|XP_003527949.1|	282	2e-74	PREDICTED: auxilin-related protein 2-like [Glycine max]	gi|225321658|dbj|AK325675.1|	109	1e-20	Solanum lycopersicum cDNA, clone: LEFL2009B09, HTC in fruit	sp|Q0WQ57|AUXI2_ARATH	241	1e-63	Auxilin-related protein 2 OS=Arabidopsis thaliana GN=At4g12770 PE=1 SV=1	--	--	--	--	--	K14692	4e-07	55.1	smo:SELMODRAFT_453384	solute carrier family 30 (zinc transporter), member 5	-	-	GO:0044464//cell part
CL5512.Contig1_All	2.4496	2.5036	1.8112	gi|225425318|ref|XP_002273675.1|	266.2	2e-70	PREDICTED: DNA replication licensing factor mcm2 [Vitis vinifera] >gi|296085553|emb|CBI29285.3| unnamed protein product [Vitis vinifera]	gi|225425317|ref|XM_002273639.1|	198	4e-48	PREDICTED: Vitis vinifera DNA replication licensing factor mcm2-like (LOC100266163), mRNA	--	--	--	--	--	--	--	--	--	K02540	2e-71	266	vvi:100266163	minichromosome maintenance protein 2	GO:0042127//regulation of cell proliferation;GO:0006275//regulation of DNA replication;GO:0000911//cytokinesis by cell plate formation;GO:0051567//histone H3-K9 methylation;GO:0006268//DNA unwinding involved in replication;GO:0010082//regulation of root meristem growth;GO:0006084//acetyl-CoA metabolic process;GO:0006306//DNA methylation;GO:0051726//regulation of cell cycle;GO:0009790//embryo deve…	GO:0008094//DNA-dependent ATPase activity;GO:0003677//DNA binding;GO:0005524//ATP binding	GO:0005829//cytosol;GO:0005634//nucleus
CL5512.Contig2_All	1.2865	1.4701	0.8103	gi|27529848|dbj|BAC53939.1|	144.1	5e-34	MCM protein-like protein [Nicotiana tabacum]	gi|225425317|ref|XM_002273639.1|	174	3e-41	PREDICTED: Vitis vinifera DNA replication licensing factor mcm2-like (LOC100266163), mRNA	--	--	--	--	--	--	--	--	--	K02540	6e-34	140	vvi:100266163	minichromosome maintenance protein 2	GO:0042127//regulation of cell proliferation;GO:0006275//regulation of DNA replication;GO:0000911//cytokinesis by cell plate formation;GO:0051567//histone H3-K9 methylation;GO:0006268//DNA unwinding involved in replication;GO:0010082//regulation of root meristem growth;GO:0006084//acetyl-CoA metabolic process;GO:0006306//DNA methylation;GO:0051726//regulation of cell cycle;GO:0009790//embryo deve…	GO:0008094//DNA-dependent ATPase activity;GO:0003677//DNA binding;GO:0005524//ATP binding	GO:0005829//cytosol;GO:0005634//nucleus
CL5538.Contig3_All	0.7474	0.1046	0.1513	gi|95113968|gb|ABF55518.1|	40	5e-11	chloroplast At1g16080 protein [Lactuca sativa]	gi|157365035|gb|AC210384.1|	67.9	2e-08	Populus trichocarpa clone POP028-N07, complete sequence	--	--	--	--	--	--	--	--	--	--	--	--	--	--	-	-	-
CL5538.Contig6_All	1.016	0.0553	0.2133	--	--	--	--	gi|157365035|gb|AC210384.1|	67.9	2e-08	Populus trichocarpa clone POP028-N07, complete sequence	--	--	--	--	--	--	--	--	--	--	--	--	--	--	-	-	-
CL5621.Contig1_All	2.4714	2.4812	2.656	gi|356515698|ref|XP_003526535.1|	1015.8	0	PREDICTED: glucose-6-phosphate isomerase-like [Glycine max]	gi|359492932|ref|XM_002285660.2|	870	0	PREDICTED: Vitis vinifera glucose-6-phosphate isomerase-like, transcript variant 1 (LOC100262681), mRNA	sp|P34795|G6PI_ARATH	149	8e-36	Glucose-6-phosphate isomerase, cytosolic OS=Arabidopsis thaliana GN=PGIC PE=2 SV=1	alr1050	689	0	COG0166	Glucose-6-phosphate isomerase	K01810	0	1015	gmx:100818441	glucose-6-phosphate isomerase [EC:5.3.1.9]	GO:0006094//gluconeogenesis;GO:0043085//positive regulation of catalytic activity;GO:0019252//starch biosynthetic process;GO:0009664//plant-type cell wall organization;GO:0019288//isopentenyl diphosphate biosynthetic process, mevalonate-independent pathway;GO:0009911//positive regulation of flower development;GO:0006955//immune response;GO:0000023//maltose metabolic process;GO:0006096//glycolysis…	GO:0004347//glucose-6-phosphate isomerase activity;GO:0016740//transferase activity;GO:0003723//RNA binding;GO:0005524//ATP binding	GO:0009941//chloroplast envelope;GO:0005829//cytosol;GO:0009570//chloroplast stroma
CL5621.Contig2_All	3.7444	3.0406	2.7213	gi|356508007|ref|XP_003522754.1|	1010.8	0	PREDICTED: glucose-6-phosphate isomerase-like [Glycine max]	gi|359492932|ref|XM_002285660.2|	870	0	PREDICTED: Vitis vinifera glucose-6-phosphate isomerase-like, transcript variant 1 (LOC100262681), mRNA	sp|P34795|G6PI_ARATH	149	8e-36	Glucose-6-phosphate isomerase, cytosolic OS=Arabidopsis thaliana GN=PGIC PE=2 SV=1	alr1050	689	0	COG0166	Glucose-6-phosphate isomerase	K01810	0	1010	gmx:100791285	glucose-6-phosphate isomerase [EC:5.3.1.9]	GO:0006094//gluconeogenesis;GO:0043085//positive regulation of catalytic activity;GO:0019252//starch biosynthetic process;GO:0009664//plant-type cell wall organization;GO:0019288//isopentenyl diphosphate biosynthetic process, mevalonate-independent pathway;GO:0009911//positive regulation of flower development;GO:0006955//immune response;GO:0000023//maltose metabolic process;GO:0006096//glycolysis…	GO:0004347//glucose-6-phosphate isomerase activity;GO:0016740//transferase activity;GO:0003723//RNA binding;GO:0005524//ATP binding	GO:0009941//chloroplast envelope;GO:0005829//cytosol;GO:0009570//chloroplast stroma
CL5621.Contig3_All	1.2464	1.2208	0.9715	gi|356508007|ref|XP_003522754.1|	1010.8	0	PREDICTED: glucose-6-phosphate isomerase-like [Glycine max]	gi|359492932|ref|XM_002285660.2|	878	0	PREDICTED: Vitis vinifera glucose-6-phosphate isomerase-like, transcript variant 1 (LOC100262681), mRNA	sp|P34795|G6PI_ARATH	149	8e-36	Glucose-6-phosphate isomerase, cytosolic OS=Arabidopsis thaliana GN=PGIC PE=2 SV=1	alr1050	689	0	COG0166	Glucose-6-phosphate isomerase	K01810	0	1010	gmx:100791285	glucose-6-phosphate isomerase [EC:5.3.1.9]	GO:0006094//gluconeogenesis;GO:0043085//positive regulation of catalytic activity;GO:0019252//starch biosynthetic process;GO:0009664//plant-type cell wall organization;GO:0019288//isopentenyl diphosphate biosynthetic process, mevalonate-independent pathway;GO:0009911//positive regulation of flower development;GO:0006955//immune response;GO:0000023//maltose metabolic process;GO:0006096//glycolysis…	GO:0004347//glucose-6-phosphate isomerase activity;GO:0016740//transferase activity;GO:0003723//RNA binding;GO:0005524//ATP binding	GO:0009941//chloroplast envelope;GO:0005829//cytosol;GO:0009570//chloroplast stroma
CL5623.Contig1_All	47.5548	64.3664	51.828	gi|224063359|ref|XP_002301111.1|	285	1e-75	predicted protein [Populus trichocarpa] >gi|222842837|gb|EEE80384.1| predicted protein [Populus trichocarpa]	gi|371913397|dbj|AB610049.1|	97.6	2e-17	Castanea crenata mRNA, microsatellite: PEB19, complete sequence	--	--	--	--	--	--	--	--	--	--	--	--	--	--	GO:0006623//protein targeting to vacuole;GO:0016192//vesicle-mediated transport	GO:0008270//zinc ion binding	GO:0005634//nucleus
CL5669.Contig1_All	31.4765	22.0068	20.5267	gi|359476121|ref|XP_002282575.2|	285.8	2e-76	PREDICTED: LOW QUALITY PROTEIN: cellulose synthase A catalytic subunit 1 [UDP-forming]-like [Vitis vinifera]	gi|359476120|ref|XM_002282539.2|	168	4e-39	PREDICTED: Vitis vinifera cellulose synthase A catalytic subunit 1 [UDP-forming]-like (LOC100254408), mRNA	sp|O48946|CESA1_ARATH	251	3e-67	Cellulose synthase A catalytic subunit 1 [UDP-forming] OS=Arabidopsis thaliana GN=CESA1 PE=1 SV=1	--	--	--	--	--	K10999	3e-77	285	vvi:100254408	cellulose synthase A [EC:2.4.1.12]	GO:0009833//primary cell wall biogenesis;GO:0009750//response to fructose stimulus;GO:0006833//water transport;GO:0009664//plant-type cell wall organization;GO:0006816//calcium ion transport;GO:0000902//cell morphogenesis;GO:0048767//root hair elongation;GO:0007030//Golgi organization;GO:0042538//hyperosmotic salinity response;GO:0006096//glycolysis;GO:0030244//cellulose biosynthetic process;GO:0…	GO:0008270//zinc ion binding;GO:0016760//cellulose synthase (UDP-forming) activity	GO:0005802//trans-Golgi network;GO:0016021//integral to membrane;GO:0005794//Golgi apparatus;GO:0005768//endosome;GO:0005886//plasma membrane
CL5669.Contig2_All	0	0	0	gi|359476121|ref|XP_002282575.2|	215.7	2e-55	PREDICTED: LOW QUALITY PROTEIN: cellulose synthase A catalytic subunit 1 [UDP-forming]-like [Vitis vinifera]	gi|359476120|ref|XM_002282539.2|	117	1e-23	PREDICTED: Vitis vinifera cellulose synthase A catalytic subunit 1 [UDP-forming]-like (LOC100254408), mRNA	sp|O48946|CESA1_ARATH	182	7e-47	Cellulose synthase A catalytic subunit 1 [UDP-forming] OS=Arabidopsis thaliana GN=CESA1 PE=1 SV=1	--	--	--	--	--	K10999	3e-56	215	vvi:100254408	cellulose synthase A [EC:2.4.1.12]	GO:0009833//primary cell wall biogenesis;GO:0030244//cellulose biosynthetic process;GO:0007047//cellular cell wall organization;GO:0042538//hyperosmotic salinity response	GO:0008270//zinc ion binding;GO:0016760//cellulose synthase (UDP-forming) activity	GO:0016021//integral to membrane;GO:0005794//Golgi apparatus;GO:0005886//plasma membrane
CL5672.Contig2_All	5.4488	2.3264	2.5344	gi|255550546|ref|XP_002516323.1|	280.8	6e-74	ATP binding protein, putative [Ricinus communis] >gi|223544553|gb|EEF46070.1| ATP binding protein, putative [Ricinus communis]	--	--	--	--	sp|A4PBL4|RAD54_ORYSJ	124	2e-28	DNA repair and recombination protein RAD54 OS=Oryza sativa subsp. japonica GN=RAD54 PE=1 SV=1	ECU09g0410	150	7e-36	COG0553	Superfamily II DNA/RNA helicases, SNF2 family	K10841	9e-44	177	smo:SELMODRAFT_236903	DNA excision repair protein ERCC-6	GO:0048731;GO:0006260//DNA replication;GO:0050794//regulation of cellular process;GO:0009653//anatomical structure morphogenesis;GO:0046686//response to cadmium ion;GO:0007389//pattern specification process	GO:0097159//organic cyclic compound binding;GO:1901363	-
CL5677.Contig1_All	0.1683	0.1649	0	gi|302846190|ref|XP_002954632.1|	77	8e-14	hypothetical protein VOLCADRAFT_121342 [Volvox carteri f. nagariensis] >gi|300260051|gb|EFJ44273.1| hypothetical protein VOLCADRAFT_121342 [Volvox carteri f. nagariensis]	gi|147861928|emb|AM450682.2|	69.9	2e-09	Vitis vinifera contig VV78X189266.7, whole genome shotgun sequence	sp|B0Z5H1|YCF2_OENPA	57.4	2e-09	Protein ycf2 OS=Oenothera parviflora GN=ycf2-A PE=3 SV=1	XF1267	71.6	3e-13	COG5297	Cellobiohydrolase A (1,4-beta-cellobiosidase A)	K11323	2e-18	88.6	vcn:VOLCADRAFT_121342	histone arginine demethylase JMJD6 [EC:1.14.11.-]	-	-	-
CL5715.Contig1_All	3.1031	6.0788	3.8674	gi|225432302|ref|XP_002273600.1|	361.3	1e-98	PREDICTED: alanyl-tRNA editing protein AlaX-L-like [Vitis vinifera]	--	--	--	--	sp|Q015G2|SYAP_OSTTA	66.2	3e-11	Probable alanine--tRNA ligase, chloroplastic OS=Ostreococcus tauri GN=Ot07g01940 PE=3 SV=1	PH1969	95.1	2e-19	COG2872	Predicted metal-dependent hydrolases related to alanyl-tRNA synthetase HxxxH domain	K01872	7e-11	66.2	ota:Ot07g01940	alanyl-tRNA synthetase [EC:6.1.1.7]	GO:0006419//alanyl-tRNA aminoacylation	GO:0004813//alanine-tRNA ligase activity;GO:0003676//nucleic acid binding;GO:0005524//ATP binding	GO:0005737//cytoplasm
CL5741.Contig2_All	36.0762	53.5267	43.1017	gi|225459846|ref|XP_002285926.1|	887.9	0	PREDICTED: probable serine/threonine-protein kinase At4g35230 isoform 1 [Vitis vinifera] >gi|302141672|emb|CBI18875.3| unnamed protein product [Vitis vinifera]	gi|359492601|ref|XM_002285890.2|	698	0	PREDICTED: Vitis vinifera probable serine/threonine-protein kinase At4g35230-like, transcript variant 1 (LOC100245381), mRNA	sp|Q944A7|Y4523_ARATH	842	0	Probable serine/threonine-protein kinase At4g35230 OS=Arabidopsis thaliana GN=At4g35230 PE=1 SV=1	PA0074_1	62.8	2e-09	COG0515	Serine/threonine protein kinase	K14500	0	887	vvi:100245381	BR-signaling kinase [EC:2.7.11.1]	GO:0006468//protein phosphorylation;GO:0006499//N-terminal protein myristoylation;GO:0009737//response to abscisic acid stimulus;GO:0080159//zygote elongation;GO:0010740//positive regulation of intracellular protein kinase cascade;GO:0010098//suspensor development;GO:0009742//brassinosteroid mediated signaling pathway	GO:0004672//protein kinase activity;GO:0005524//ATP binding;GO:0005515//protein binding	GO:0009898//internal side of plasma membrane;GO:0009506//plasmodesma;GO:0005773//vacuole
CL5761.Contig2_All	0.4191	0.7579	0.4569	gi|225459722|ref|XP_002285894.1|	639	0	PREDICTED: TOM1-like protein 2-like [Vitis vinifera]	gi|359492112|ref|XM_002285858.2|	295	9e-77	PREDICTED: Vitis vinifera TOM1-like protein 2-like (LOC100260765), mRNA	sp|Q9XI96|PERK7_ARATH	52	1e-06	Proline-rich receptor-like protein kinase PERK7 OS=Arabidopsis thaliana GN=PERK7 PE=2 SV=1	--	--	--	--	--	--	--	--	--	--	GO:0010363//regulation of plant-type hypersensitive response;GO:0031348//negative regulation of defense response;GO:0006891//intra-Golgi vesicle-mediated transport;GO:0009627//systemic acquired resistance;GO:0010200//response to chitin;GO:0006612//protein targeting to membrane;GO:0006944//cellular membrane fusion;GO:0043069//negative regulation of programmed cell death;GO:0030968//endoplasmic ret…	GO:0008565//protein transporter activity	GO:0005795//Golgi stack
CL5761.Contig6_All	4.5427	43.5779	26.6979	gi|225459722|ref|XP_002285894.1|	522.7	7e-147	PREDICTED: TOM1-like protein 2-like [Vitis vinifera]	gi|359492112|ref|XM_002285858.2|	256	7e-65	PREDICTED: Vitis vinifera TOM1-like protein 2-like (LOC100260765), mRNA	--	--	--	--	--	--	--	--	--	--	--	--	--	--	GO:0010363//regulation of plant-type hypersensitive response;GO:0031348//negative regulation of defense response;GO:0009627//systemic acquired resistance;GO:0010200//response to chitin;GO:0006612//protein targeting to membrane;GO:0006944//cellular membrane fusion;GO:0043069//negative regulation of programmed cell death;GO:0030968//endoplasmic reticulum unfolded protein response;GO:0009863//salicy…	-	GO:0005622//intracellular
CL5788.Contig1_All	2.3872	3.215	3.0609	gi|359488516|ref|XP_003633769.1|	321.2	2e-86	PREDICTED: receptor-like protein kinase FERONIA-like [Vitis vinifera]	--	--	--	--	sp|Q9SCZ4|FERON_ARATH	302	3e-82	Receptor-like protein kinase FERONIA OS=Arabidopsis thaliana GN=FER PE=1 SV=1	YAR019c	95.9	2e-19	COG0515	Serine/threonine protein kinase	K04733	3e-79	294	aly:ARALYDRAFT_916421	interleukin-1 receptor-associated kinase 4 [EC:2.7.11.1]	GO:0006468//protein phosphorylation	GO:0004674//protein serine/threonine kinase activity;GO:0005524//ATP binding;GO:0004713//protein tyrosine kinase activity	GO:0016023//cytoplasmic membrane-bounded vesicle
CL5788.Contig3_All	7.0148	3.9819	3.4267	gi|359488516|ref|XP_003633769.1|	325.9	1e-87	PREDICTED: receptor-like protein kinase FERONIA-like [Vitis vinifera]	--	--	--	--	sp|Q9FID9|Y5389_ARATH	317	2e-86	Probable receptor-like protein kinase At5g38990 OS=Arabidopsis thaliana GN=At5g38990 PE=2 SV=1	YAR019c	95.5	2e-19	COG0515	Serine/threonine protein kinase	K04733	5e-86	317	ath:AT5G38990	interleukin-1 receptor-associated kinase 4 [EC:2.7.11.1]	GO:0006468//protein phosphorylation	GO:0004674//protein serine/threonine kinase activity;GO:0005524//ATP binding	GO:0016023//cytoplasmic membrane-bounded vesicle
CL5788.Contig6_All	11.7656	8.6681	11.5994	gi|359488516|ref|XP_003633769.1|	329.3	7e-89	PREDICTED: receptor-like protein kinase FERONIA-like [Vitis vinifera]	--	--	--	--	sp|Q9SCZ4|FERON_ARATH	308	6e-84	Receptor-like protein kinase FERONIA OS=Arabidopsis thaliana GN=FER PE=1 SV=1	YAR019c	93.2	9e-19	COG0515	Serine/threonine protein kinase	K04733	3e-83	307	ath:AT5G38990	interleukin-1 receptor-associated kinase 4 [EC:2.7.11.1]	GO:0006468//protein phosphorylation	GO:0004713//protein tyrosine kinase activity;GO:0004674//protein serine/threonine kinase activity;GO:0005524//ATP binding	GO:0016023//cytoplasmic membrane-bounded vesicle
CL5788.Contig7_All	2.1582	3.7941	4.4702	gi|94410818|gb|ABF18542.1|	209.1	2e-52	serine/threonine kinase-like protein ABC1036 [Hordeum vulgare subsp. vulgare]	gi|356529676|ref|XM_003533367.1|	61.9	3e-06	PREDICTED: Glycine max probable serine/threonine-protein kinase Cx32, chloroplastic-like (LOC100794193), mRNA	sp|Q9FID9|Y5389_ARATH	310	2e-84	Probable receptor-like protein kinase At5g38990 OS=Arabidopsis thaliana GN=At5g38990 PE=2 SV=1	YAR019c	93.6	1e-18	COG0515	Serine/threonine protein kinase	K04733	5e-84	310	ath:AT5G38990	interleukin-1 receptor-associated kinase 4 [EC:2.7.11.1]	GO:0016310//phosphorylation	GO:0004672//protein kinase activity;GO:0000166//nucleotide binding	-
CL5846.Contig1_All	27.3281	24.9754	26.9716	gi|28629828|gb|AAO45182.1|	605.9	3e-172	peroxidase 1 [Artemisia annua]	gi|28629827|gb|AY208699.1|	1429	0	Artemisia annua peroxidase 1 (POD1) mRNA, complete cds	sp|Q9SZE7|PER51_ARATH	458	3e-129	Peroxidase 51 OS=Arabidopsis thaliana GN=PER51 PE=2 SV=1	--	--	--	--	--	K00430	1e-143	507	vvi:100266458	peroxidase [EC:1.11.1.7]	GO:0009651//response to salt stress;GO:0055114//oxidation-reduction process;GO:0006979//response to oxidative stress	GO:0020037//heme binding;GO:0046872//metal ion binding;GO:0004601//peroxidase activity;GO:0005515//protein binding	GO:0005576//extracellular region;GO:0005737//cytoplasm
CL5846.Contig3_All	25.3672	20.0794	22.5733	gi|28629828|gb|AAO45182.1|	555.4	3e-157	peroxidase 1 [Artemisia annua]	gi|28629827|gb|AY208699.1|	1423	0	Artemisia annua peroxidase 1 (POD1) mRNA, complete cds	sp|Q9SZE7|PER51_ARATH	406	7e-114	Peroxidase 51 OS=Arabidopsis thaliana GN=PER51 PE=2 SV=1	--	--	--	--	--	K00430	1e-124	443	rcu:RCOM_0578390	peroxidase [EC:1.11.1.7]	GO:0009651//response to salt stress;GO:0055114//oxidation-reduction process;GO:0006979//response to oxidative stress	GO:0020037//heme binding;GO:0046872//metal ion binding;GO:0004601//peroxidase activity;GO:0005515//protein binding	GO:0005576//extracellular region;GO:0005737//cytoplasm
CL597.Contig7_All	12.5845	15.7674	9.2342	gi|357123275|ref|XP_003563337.1|	139	1e-31	PREDICTED: V-type proton ATPase catalytic subunit A-like [Brachypodium distachyon]	gi|356600130|gb|JN580574.1|	208	8e-51	Citrus maxima vacuolar H+-ATPase mRNA, partial cds	sp|P49087|VATA_MAIZE	139	3e-33	V-type proton ATPase catalytic subunit A (Fragment) OS=Zea mays PE=2 SV=1	SPAC343.05	110	3e-24	COG1155	Archaeal/vacuolar-type H+-ATPase subunit A	K02145	9e-33	139	bdi:100842214	V-type H+-transporting ATPase subunit A [EC:3.6.3.14]	GO:0009651//response to salt stress;GO:0015991//ATP hydrolysis coupled proton transport;GO:0007030//Golgi organization;GO:0042777//plasma membrane ATP synthesis coupled proton transport;GO:0009555//pollen development	GO:0046961//proton-transporting ATPase activity, rotational mechanism;GO:0046933//hydrogen ion transporting ATP synthase activity, rotational mechanism;GO:0005524//ATP binding	GO:0000325//plant-type vacuole;GO:0005774//vacuolar membrane;GO:0009941//chloroplast envelope;GO:0033180//proton-transporting V-type ATPase, V1 domain;GO:0005618//cell wall;GO:0005886//plasma membrane
CL6013.Contig2_All	25.4787	21.3715	17.7767	gi|225435334|ref|XP_002282437.1|	819.7	0	PREDICTED: auxin response factor 18-like [Vitis vinifera]	gi|225435333|ref|XM_002282401.1|	147	6e-32	PREDICTED: Vitis vinifera auxin response factor 18-like (LOC100256989), mRNA	sp|Q653H7|ARFR_ORYSJ	696	0	Auxin response factor 18 OS=Oryza sativa subsp. japonica GN=ARF18 PE=2 SV=1	--	--	--	--	--	K14486	7e-73	273	ppp:PHYPADRAFT_127229	auxin response factor	GO:0080090//regulation of primary metabolic process;GO:0009733//response to auxin stimulus;GO:0031326;GO:0009755//hormone-mediated signaling pathway;GO:0048513//organ development;GO:0048608//reproductive structure development;GO:0006351//transcription, DNA-dependent	GO:0005488//binding	-
CL6025.Contig1_All	6.9898	4.7042	4.9023	gi|359482848|ref|XP_002280211.2|	509.2	6e-143	PREDICTED: nucleosome assembly protein 1-like 1-like isoform 1 [Vitis vinifera] >gi|297743095|emb|CBI35962.3| unnamed protein product [Vitis vinifera]	gi|225444888|ref|XM_002281537.1|	230	3e-57	PREDICTED: Vitis vinifera nucleosome assembly protein 1-like 1-like (LOC100267878), mRNA	sp|Q0WMN5|Y3913_ARATH	54.7	1e-07	Uncharacterized protein At3g49140 OS=Arabidopsis thaliana GN=At3g49140 PE=1 SV=2	YOR054c	68.6	3e-11	COG0452	Phosphopantothenoylcysteine synthetase/decarboxylase	K11279	1e-144	511	vvi:100261732	nucleosome assembly protein 1-like 1	GO:0006281//DNA repair;GO:0009294//DNA mediated transformation;GO:0006334//nucleosome assembly;GO:0046686//response to cadmium ion	GO:0003677//DNA binding	GO:0005829//cytosol;GO:0005634//nucleus;GO:0005886//plasma membrane
CL6025.Contig2_All	8.2035	5.9183	6.0838	gi|359482848|ref|XP_002280211.2|	509.2	6e-143	PREDICTED: nucleosome assembly protein 1-like 1-like isoform 1 [Vitis vinifera] >gi|297743095|emb|CBI35962.3| unnamed protein product [Vitis vinifera]	gi|225444888|ref|XM_002281537.1|	230	3e-57	PREDICTED: Vitis vinifera nucleosome assembly protein 1-like 1-like (LOC100267878), mRNA	sp|Q0WMN5|Y3913_ARATH	54.7	1e-07	Uncharacterized protein At3g49140 OS=Arabidopsis thaliana GN=At3g49140 PE=1 SV=2	YOR054c	68.6	3e-11	COG0452	Phosphopantothenoylcysteine synthetase/decarboxylase	K11279	1e-144	511	vvi:100261732	nucleosome assembly protein 1-like 1	GO:0006281//DNA repair;GO:0009294//DNA mediated transformation;GO:0006334//nucleosome assembly;GO:0046686//response to cadmium ion	GO:0003677//DNA binding	GO:0005829//cytosol;GO:0005634//nucleus;GO:0005886//plasma membrane
CL603.Contig2_All	2.1911	1.8958	1.4146	gi|222636665|gb|EEE66797.1|	70.5	9e-11	hypothetical protein OsJ_23543 [Oryza sativa Japonica Group]	--	--	--	--	--	--	--	--	--	--	--	--	--	--	--	--	--	--	-	-	-
CL603.Contig3_All	5.4256	3.7371	3.7701	gi|222636665|gb|EEE66797.1|	70.5	9e-11	hypothetical protein OsJ_23543 [Oryza sativa Japonica Group]	--	--	--	--	--	--	--	--	--	--	--	--	--	--	--	--	--	--	-	-	-
CL6059.Contig3_All	7.66	4.2529	4.3732	gi|404435149|gb|AFR68941.1|	647.1	0	sucrose non-fermenting 1-related protein kinase 2 family member [Solanum tuberosum]	gi|225448214|ref|XM_002269185.1|	603	1e-169	PREDICTED: Vitis vinifera serine/threonine-protein kinase SRK2B-like, transcript variant 1 (LOC100259302), mRNA	sp|P43291|SRK2A_ARATH	608	3e-174	Serine/threonine-protein kinase SRK2A OS=Arabidopsis thaliana GN=SRK2A PE=1 SV=1	ECU03g0620	117	6e-26	COG0515	Serine/threonine protein kinase	K14498	0	637	rcu:RCOM_0321490	serine/threonine-protein kinase SRK2 [EC:2.7.11.1]	GO:0006468//protein phosphorylation	GO:0005524//ATP binding;GO:0004674//protein serine/threonine kinase activity	-
CL6059.Contig4_All	4.0025	2.4347	2.7864	gi|404435149|gb|AFR68941.1|	647.1	0	sucrose non-fermenting 1-related protein kinase 2 family member [Solanum tuberosum]	gi|225448214|ref|XM_002269185.1|	605	1e-170	PREDICTED: Vitis vinifera serine/threonine-protein kinase SRK2B-like, transcript variant 1 (LOC100259302), mRNA	sp|P43291|SRK2A_ARATH	608	3e-174	Serine/threonine-protein kinase SRK2A OS=Arabidopsis thaliana GN=SRK2A PE=1 SV=1	ECU03g0620	117	5e-26	COG0515	Serine/threonine protein kinase	K14498	0	637	rcu:RCOM_0321490	serine/threonine-protein kinase SRK2 [EC:2.7.11.1]	GO:0006468//protein phosphorylation	GO:0005524//ATP binding;GO:0004674//protein serine/threonine kinase activity	-
CL6070.Contig1_All	0.1577	0.7722	1.0429	--	--	--	--	--	--	--	--	--	--	--	--	--	--	--	--	--	--	--	--	--	--	-	-	-
CL6070.Contig2_All	0	0	0	--	--	--	--	--	--	--	--	--	--	--	--	--	--	--	--	--	--	--	--	--	--	-	-	-
CL6077.Contig2_All	6.8924	6.7945	15.8176	gi|359480461|ref|XP_002268207.2|	705.3	0	PREDICTED: probable disease resistance protein At5g66900-like [Vitis vinifera]	--	--	--	--	sp|Q9FKZ1|DRL42_ARATH	520	2e-147	Probable disease resistance protein At5g66900 OS=Arabidopsis thaliana GN=At5g66900 PE=2 SV=1	RSp0842	68.6	6e-11	COG4886	Leucine-rich repeat (LRR) protein	K13459	1e-27	124	ath:AT4G26090	disease resistance protein RPS2	-	-	-
CL6141.Contig1_All	14.3789	17.0285	15.3141	gi|356511636|ref|XP_003524529.1|	110.5	9e-24	PREDICTED: uncharacterized protein LOC100820016 [Glycine max]	gi|255566910|ref|XM_002524392.1|	75.8	4e-11	Ricinus communis conserved hypothetical protein, mRNA	--	--	--	--	--	--	--	--	--	--	--	--	--	--	GO:0009853//photorespiration	-	GO:0005747//mitochondrial respiratory chain complex I;GO:0009507//chloroplast
CL6141.Contig2_All	11.1142	16.6096	13.7482	gi|356511636|ref|XP_003524529.1|	113.6	1e-24	PREDICTED: uncharacterized protein LOC100820016 [Glycine max]	gi|388493171|gb|BT134857.1|	63.9	2e-07	Lotus japonicus clone JCVI-FLLj-7I9 unknown mRNA	--	--	--	--	--	--	--	--	--	--	--	--	--	--	GO:0009853//photorespiration	-	GO:0005747//mitochondrial respiratory chain complex I;GO:0009507//chloroplast
CL6171.Contig1_All	1.4965	0.4311	0.7485	gi|359489005|ref|XP_002278669.2|	176.4	3e-43	PREDICTED: phosphate transporter PHO1 homolog 9-like [Vitis vinifera]	gi|199580261|gb|AC189567.2|	79.8	3e-12	Brassica rapa subsp. pekinensis clone KBrH009H15, complete sequence	sp|Q6R8G7|PHO13_ARATH	160	5e-40	Phosphate transporter PHO1 homolog 3 OS=Arabidopsis thaliana GN=PHO1;H3 PE=2 SV=2	--	--	--	--	--	--	--	--	--	--	GO:0006817//phosphate ion transport;GO:0016036//cellular response to phosphate starvation	-	GO:0016020//membrane
CL6171.Contig2_All	22.822	10.5089	11.8627	gi|359489005|ref|XP_002278669.2|	901.7	0	PREDICTED: phosphate transporter PHO1 homolog 9-like [Vitis vinifera]	gi|359473468|ref|XM_002267118.2|	89.7	1e-14	PREDICTED: Vitis vinifera phosphate transporter PHO1 homolog 3-like (LOC100254017), mRNA	sp|Q9LJW0|PHO19_ARATH	829	0	Phosphate transporter PHO1 homolog 9 OS=Arabidopsis thaliana GN=PHO1-H9 PE=2 SV=1	SPCP1E11.01c_2	140	1e-32	COG5409	EXS domain-containing protein	--	--	--	--	--	GO:0006817//phosphate ion transport;GO:0016036//cellular response to phosphate starvation	-	GO:0016021//integral to membrane;GO:0005886//plasma membrane
CL6192.Contig3_All	2.1301	3.1295	4.0249	--	--	--	--	--	--	--	--	--	--	--	--	--	--	--	--	--	--	--	--	--	--	-	-	-
CL6192.Contig4_All	3.019	2.6158	2.7426	--	--	--	--	--	--	--	--	--	--	--	--	--	--	--	--	--	--	--	--	--	--	-	-	-
CL6308.Contig1_All	31.6054	29.2367	24.0543	gi|358344028|ref|XP_003636096.1|	50.4	8e-06	hypothetical protein MTR_027s0011 [Medicago truncatula] >gi|355502031|gb|AES83234.1| hypothetical protein MTR_027s0011 [Medicago truncatula]	gi|312283552|dbj|AK353556.1|	60	2e-06	Thellungiella halophila mRNA, complete cds, clone: RTFL01-52-J19	--	--	--	--	XF1267	50.8	8e-07	COG5297	Cellobiohydrolase A (1,4-beta-cellobiosidase A)	K11323	1e-11	66.6	vcn:VOLCADRAFT_121342	histone arginine demethylase JMJD6 [EC:1.14.11.-]	-	-	-
CL631.Contig1_All	10.9469	4.6452	4.8797	gi|359480020|ref|XP_002272766.2|	624	2e-177	PREDICTED: probable lysine-specific demethylase JMJ14-like [Vitis vinifera]	gi|359480019|ref|XM_002272730.2|	81.8	2e-12	PREDICTED: Vitis vinifera probable lysine-specific demethylase JMJ14-like (LOC100249688), mRNA	sp|Q8GUI6|JMJ14_ARATH	453	2e-127	Probable lysine-specific demethylase JMJ14 OS=Arabidopsis thaliana GN=JMJ14 PE=1 SV=1	--	--	--	--	--	K11446	6e-64	243	gmx:100819576	histone demethylase JARID1 [EC:1.14.11.-]	GO:0006355//regulation of transcription, DNA-dependent;GO:0006464//cellular protein modification process;GO:0045491;GO:0044707	-	-
CL6319.Contig1_All	16.1584	19.1307	18.7288	gi|225432534|ref|XP_002277654.1|	313.9	4e-84	PREDICTED: uncharacterized protein LOC100261454 [Vitis vinifera]	gi|392513444|emb|FO082270.1|	69.9	7e-09	Bathycoccus prasinos genomic : Chromosome_9	sp|P10496|GRP2_PHAVU	127	1e-29	Glycine-rich cell wall structural protein 1.8 OS=Phaseolus vulgaris PE=2 SV=1	XF0818	104	4e-22	COG2730	Endoglucanase	K05658	7e-20	97.1	vcn:VOLCADRAFT_103054	ATP-binding cassette, subfamily B (MDR/TAP), member 1	-	-	-
CL6319.Contig2_All	18.3476	20.4857	19.8967	gi|15239643|ref|NP_197410.1|	507.3	3e-142	heavy metal transport/detoxification domain-containing protein [Arabidopsis thaliana] >gi|332005267|gb|AED92650.1| heavy metal transport/detoxification domain-containing protein [Arabidopsis thaliana]	gi|79597813|ref|NM_180520.2|	99.6	1e-17	Arabidopsis thaliana heavy metal transport/detoxification domain-containing protein (AT5G19090) mRNA, complete cds >gi|238481310|ref|NM_001161247.1| Arabidopsis thaliana heavy metal transport/detoxification domain-containing protein (AT5G19090) mRNA, complete cds	sp|Q9FLQ7|FH20_ARATH	157	3e-38	Formin-like protein 20 OS=Arabidopsis thaliana GN=FH20 PE=2 SV=3	XF0818	99.4	2e-20	COG2730	Endoglucanase	K14709	3e-23	108	vcn:VOLCADRAFT_104214	solute carrier family 39 (zinc transporter), member 1/2/3	-	-	GO:0009506//plasmodesma;GO:0005618//cell wall
CL6337.Contig2_All	16.3652	14.7921	12.9453	gi|356565521|ref|XP_003550988.1|	382.1	0	PREDICTED: aspartic proteinase-like protein 2-like [Glycine max]	gi|357476336|ref|XM_003608406.1|	272	1e-69	Medicago truncatula Aspartic proteinase nepenthesin-1 (MTR_4g095270) mRNA, complete cds	sp|Q9LHE3|ASPG2_ARATH	84.7	5e-30	Protein ASPARTIC PROTEASE IN GUARD CELL 2 OS=Arabidopsis thaliana GN=ASPG2 PE=2 SV=1	--	--	--	--	--	K00924	2e-45	106	aly:ARALYDRAFT_489138	[EC:2.7.1.-]	-	GO:0008233//peptidase activity	-
CL645.Contig1_All	7.3656	7.0187	7.7374	gi|224070913|ref|XP_002303293.1|	97.4	0	predicted protein [Populus trichocarpa] >gi|222840725|gb|EEE78272.1| predicted protein [Populus trichocarpa]	gi|225455134|ref|XM_002267314.1|	383	1e-103	PREDICTED: Vitis vinifera golgin candidate 5-like, transcript variant 1 (LOC100250341), mRNA	sp|Q0WVL7|GOGC5_ARATH	838	0	Golgin candidate 5 OS=Arabidopsis thaliana GN=GC5 PE=1 SV=1	MK0690	97.8	8e-20	COG0419	ATPase involved in DNA repair	K09291	2e-15	83.2	mtr:MTR_2g063480	nucleoprotein TPR	GO:0006944//cellular membrane fusion;GO:0000911//cytokinesis by cell plate formation;GO:0048193//Golgi vesicle transport	GO:0005515//protein binding	GO:0005794//Golgi apparatus;GO:0005576//extracellular region;GO:0005634//nucleus
CL645.Contig13_All	0.1118	0.0274	0.0792	gi|326504976|dbj|BAJ99499.1|	87	4e-179	predicted protein [Hordeum vulgare subsp. vulgare]	gi|225455134|ref|XM_002267314.1|	232	1e-57	PREDICTED: Vitis vinifera golgin candidate 5-like, transcript variant 1 (LOC100250341), mRNA	sp|Q0WVL7|GOGC5_ARATH	415	4e-134	Golgin candidate 5 OS=Arabidopsis thaliana GN=GC5 PE=1 SV=1	aq_629	56.2	4e-09	COG1196	Chromosome segregation ATPases	K06675	2e-07	56.2	cme:CME029C	structural maintenance of chromosome 4	GO:0006944//cellular membrane fusion;GO:0000911//cytokinesis by cell plate formation;GO:0048193//Golgi vesicle transport	GO:0005515//protein binding	GO:0005794//Golgi apparatus;GO:0005576//extracellular region;GO:0005634//nucleus
CL645.Contig14_All	0.1405	0.0275	0.0796	gi|12324587|gb|AAG52248.1|AC011717_16	82	4e-170	unknown protein; 70672-76070 [Arabidopsis thaliana]	gi|225455134|ref|XM_002267314.1|	232	1e-57	PREDICTED: Vitis vinifera golgin candidate 5-like, transcript variant 1 (LOC100250341), mRNA	sp|Q0WVL7|GOGC5_ARATH	415	4e-134	Golgin candidate 5 OS=Arabidopsis thaliana GN=GC5 PE=1 SV=1	aq_629	56.2	4e-09	COG1196	Chromosome segregation ATPases	K06675	2e-07	56.2	cme:CME029C	structural maintenance of chromosome 4	GO:0006944//cellular membrane fusion;GO:0000911//cytokinesis by cell plate formation;GO:0048193//Golgi vesicle transport	GO:0005515//protein binding	GO:0005794//Golgi apparatus;GO:0005576//extracellular region;GO:0005634//nucleus
CL645.Contig15_All	0.1154	0.0283	0.0818	gi|87240431|gb|ABD32289.1|	100.5	0	tRNA-binding arm; t-snare [Medicago truncatula]	gi|225455134|ref|XM_002267314.1|	232	1e-57	PREDICTED: Vitis vinifera golgin candidate 5-like, transcript variant 1 (LOC100250341), mRNA	sp|Q0WVL7|GOGC5_ARATH	639	0	Golgin candidate 5 OS=Arabidopsis thaliana GN=GC5 PE=1 SV=1	AF1032	73.6	1e-12	COG0419	ATPase involved in DNA repair	K06636	1e-10	67	aly:ARALYDRAFT_323999	structural maintenance of chromosome 1	GO:0006944//cellular membrane fusion;GO:0000911//cytokinesis by cell plate formation;GO:0048193//Golgi vesicle transport	GO:0005515//protein binding	GO:0005794//Golgi apparatus;GO:0005576//extracellular region;GO:0005634//nucleus
CL645.Contig16_All	0.1451	0.1137	0.1919	gi|224070913|ref|XP_002303293.1|	97.4	0	predicted protein [Populus trichocarpa] >gi|222840725|gb|EEE78272.1| predicted protein [Populus trichocarpa]	gi|225455134|ref|XM_002267314.1|	232	1e-57	PREDICTED: Vitis vinifera golgin candidate 5-like, transcript variant 1 (LOC100250341), mRNA	sp|Q0WVL7|GOGC5_ARATH	527	0	Golgin candidate 5 OS=Arabidopsis thaliana GN=GC5 PE=1 SV=1	MK0690	73.2	2e-12	COG0419	ATPase involved in DNA repair	K06636	1e-10	67	aly:ARALYDRAFT_323999	structural maintenance of chromosome 1	GO:0006944//cellular membrane fusion;GO:0000911//cytokinesis by cell plate formation;GO:0048193//Golgi vesicle transport	GO:0005515//protein binding	GO:0005794//Golgi apparatus;GO:0005576//extracellular region;GO:0005634//nucleus
CL645.Contig20_All	0.1705	0.0477	0.115	gi|326504976|dbj|BAJ99499.1|	87	0	predicted protein [Hordeum vulgare subsp. vulgare]	gi|225455134|ref|XM_002267314.1|	232	1e-57	PREDICTED: Vitis vinifera golgin candidate 5-like, transcript variant 1 (LOC100250341), mRNA	sp|Q0WVL7|GOGC5_ARATH	415	4e-134	Golgin candidate 5 OS=Arabidopsis thaliana GN=GC5 PE=1 SV=1	aq_629	56.2	4e-09	COG1196	Chromosome segregation ATPases	K06675	3e-07	56.2	cme:CME029C	structural maintenance of chromosome 4	GO:0006944//cellular membrane fusion;GO:0000911//cytokinesis by cell plate formation;GO:0048193//Golgi vesicle transport	GO:0005515//protein binding	GO:0005794//Golgi apparatus;GO:0005576//extracellular region;GO:0005634//nucleus
CL645.Contig21_All	0.1001	0.0245	0.071	gi|87240431|gb|ABD32289.1|	100.5	0	tRNA-binding arm; t-snare [Medicago truncatula]	gi|225455134|ref|XM_002267314.1|	232	1e-57	PREDICTED: Vitis vinifera golgin candidate 5-like, transcript variant 1 (LOC100250341), mRNA	sp|Q0WVL7|GOGC5_ARATH	741	0	Golgin candidate 5 OS=Arabidopsis thaliana GN=GC5 PE=1 SV=1	AF1032	78.6	5e-14	COG0419	ATPase involved in DNA repair	K09291	3e-12	72.4	mtr:MTR_2g063480	nucleoprotein TPR	GO:0006944//cellular membrane fusion;GO:0000911//cytokinesis by cell plate formation;GO:0048193//Golgi vesicle transport	GO:0005515//protein binding	GO:0005794//Golgi apparatus;GO:0005576//extracellular region;GO:0005634//nucleus
CL6473.Contig1_All	0.389	0	0.5513	gi|358347328|ref|XP_003637710.1|	81.3	4e-15	Dual specificity protein phosphatase [Medicago truncatula] >gi|355503645|gb|AES84848.1| Dual specificity protein phosphatase [Medicago truncatula]	--	--	--	--	--	--	--	--	--	--	--	--	--	--	--	--	--	--	-	-	-
CL6473.Contig4_All	7.3265	4.044	4.0538	gi|147779878|emb|CAN65842.1|	399.1	1e-109	hypothetical protein VITISV_027369 [Vitis vinifera]	gi|300681509|emb|FN564433.1|	65.9	1e-07	Triticum aestivum chromosome 3B-specific BAC library, contig ctg0661b	--	--	--	--	--	--	--	--	--	--	--	--	--	--	-	-	-
CL6478.Contig1_All	10.6503	9.4537	6.6663	gi|225442079|ref|XP_002271929.1|	467.6	1e-130	PREDICTED: proteasome subunit alpha type-6 isoform 1 [Vitis vinifera] >gi|147797489|emb|CAN73517.1| hypothetical protein VITISV_005460 [Vitis vinifera] >gi|297742984|emb|CBI35851.3| unnamed protein product [Vitis vinifera]	gi|349706814|emb|FQ384958.1|	500	1e-138	Vitis vinifera clone SS0AEB3YN17	sp|Q9XG77|PSA6_TOBAC	456	1e-128	Proteasome subunit alpha type-6 OS=Nicotiana tabacum GN=PAA1 PE=2 SV=1	YGL011c	252	8e-67	COG0638	20S proteasome, alpha and beta subunits	K02730	1e-131	467	vvi:100261826	20S proteasome subunit alpha 1 [EC:3.4.25.1]	GO:0006511//ubiquitin-dependent protein catabolic process;GO:0010043//response to zinc ion	GO:0004298//threonine-type endopeptidase activity	GO:0022626//cytosolic ribosome;GO:0019773//proteasome core complex, alpha-subunit complex;GO:0005886//plasma membrane;GO:0005774//vacuolar membrane;GO:0005634//nucleus
CL6599.Contig2_All	14.5024	10.0724	10.7889	gi|255557651|ref|XP_002519855.1|	1229.2	0	lipid binding protein, putative [Ricinus communis] >gi|223540901|gb|EEF42459.1| lipid binding protein, putative [Ricinus communis]	gi|359474677|ref|XM_002262689.2|	549	1e-153	PREDICTED: Vitis vinifera uncharacterized LOC100246589, transcript variant 1 (LOC100246589), mRNA	--	--	--	--	--	--	--	--	--	--	--	--	--	--	GO:0000911//cytokinesis by cell plate formation;GO:0009909//regulation of flower development;GO:0051567//histone H3-K9 methylation;GO:0000226//microtubule cytoskeleton organization;GO:0006346//methylation-dependent chromatin silencing;GO:0016310//phosphorylation;GO:0031048//chromatin silencing by small RNA	GO:0005543//phospholipid binding;GO:0016301//kinase activity	GO:0005739//mitochondrion;GO:0005886//plasma membrane
CL6718.Contig2_All	4.4422	11.0406	8.4988	gi|225454032|ref|XP_002274864.1|	236.9	4e-61	PREDICTED: uncharacterized protein LOC100262506 [Vitis vinifera]	--	--	--	--	sp|P05434|CATR_CHLRE	48.9	6e-06	Caltractin OS=Chlamydomonas reinhardtii PE=1 SV=1	SPCC1682.04	49.7	1e-05	COG5126	Ca2+-binding protein (EF-Hand superfamily)	K11294	4e-07	54.3	mtr:MTR_4g074930	nucleolin	-	-	-
CL6752.Contig1_All	1.9195	0.2892	1.116	--	--	--	--	--	--	--	--	--	--	--	--	--	--	--	--	--	--	--	--	--	--	-	-	-
CL6838.Contig1_All	4.891	15.1282	14.0757	gi|261263490|gb|ACX55085.1|	716.8	0	Mlo1 [Cucumis melo]	gi|261263489|gb|FJ713542.1|	214	3e-52	Cucumis melo Mlo1 mRNA, complete cds	sp|O49621|MLO1_ARATH	698	0	MLO-like protein 1 OS=Arabidopsis thaliana GN=MLO1 PE=1 SV=1	--	--	--	--	--	K08472	0	707	aly:ARALYDRAFT_663667	mlo protein	GO:0006952//defense response;GO:0008219//cell death	GO:0005516//calmodulin binding	GO:0016021//integral to membrane;GO:0005886//plasma membrane
CL6855.Contig3_All	0.6767	0.2791	0.2019	gi|359473090|ref|XP_002275843.2|	706.4	0	PREDICTED: allantoate deiminase, chloroplastic-like [Vitis vinifera]	gi|359473089|ref|XM_002275807.2|	184	2e-43	PREDICTED: Vitis vinifera allantoate deiminase, chloroplastic-like (LOC100247417), mRNA	sp|O49434|AAH_ARATH	642	0	Allantoate deiminase, chloroplastic OS=Arabidopsis thaliana GN=AAH PE=1 SV=2	YPO3249	265	2e-70	COG0624	Acetylornithine deacetylase/Succinyl-diaminopimelate desuccinylase and related deacylases	K02083	0	706	vvi:100247417	allantoate deiminase [EC:3.5.3.9]	GO:0015996//chlorophyll catabolic process;GO:0010136//ureide catabolic process;GO:0006508//proteolysis	GO:0047652//allantoate deiminase activity;GO:0008237//metallopeptidase activity	GO:0016023//cytoplasmic membrane-bounded vesicle;GO:0009507//chloroplast;GO:0005783//endoplasmic reticulum
CL6883.Contig2_All	8.7662	9.231	10.1154	gi|2398681|emb|CAA75093.1|	143.7	0	3-deoxy-D-arabino-heptulosonate 7-phosphate synthase [Morinda citrifolia]	gi|73912413|dbj|AB232862.1|	686	0	Lactuca sativa mRNA for 3-deoxy-7-phosphoheptulonate synthase, partial cds, clone: DAHPS2	sp|Q00218|AROG_ARATH	654	0	Phospho-2-dehydro-3-deoxyheptonate aldolase 2, chloroplastic OS=Arabidopsis thaliana GN=DHS2 PE=2 SV=2	CC2300	461	6e-155	COG3200	3-deoxy-D-arabino-heptulosonate 7-phosphate (DAHP) synthase	K01626	0	660	gmx:100797019	3-deoxy-7-phosphoheptulonate synthase [EC:2.5.1.54]	GO:0033587;GO:0009423//chorismate biosynthetic process;GO:0009073//aromatic amino acid family biosynthetic process	GO:0005515//protein binding;GO:0003849//3-deoxy-7-phosphoheptulonate synthase activity	GO:0009534//chloroplast thylakoid;GO:0016020//membrane
CL6883.Contig6_All	1.7223	2.9353	2.0503	gi|255545782|ref|XP_002513951.1|	141	0	Phospho-2-dehydro-3-deoxyheptonate aldolase 1, chloroplast precursor, putative [Ricinus communis] >gi|223547037|gb|EEF48534.1| Phospho-2-dehydro-3-deoxyheptonate aldolase 1, chloroplast precursor, putative [Ricinus communis]	gi|73912413|dbj|AB232862.1|	549	1e-153	Lactuca sativa mRNA for 3-deoxy-7-phosphoheptulonate synthase, partial cds, clone: DAHPS2	sp|P27608|AROF_TOBAC	704	0	Phospho-2-dehydro-3-deoxyheptonate aldolase 1, chloroplastic OS=Nicotiana tabacum GN=DHAPS-1 PE=2 SV=1	PA2843	451	4e-154	COG3200	3-deoxy-D-arabino-heptulosonate 7-phosphate (DAHP) synthase	K01626	0	729	rcu:RCOM_1036940	3-deoxy-7-phosphoheptulonate synthase [EC:2.5.1.54]	GO:0033587;GO:0009611//response to wounding;GO:0009617//response to bacterium;GO:0009423//chorismate biosynthetic process;GO:0009073//aromatic amino acid family biosynthetic process	GO:0003849//3-deoxy-7-phosphoheptulonate synthase activity	GO:0009507//chloroplast;GO:0016020//membrane
CL6883.Contig7_All	1.7263	2.8987	2.1969	gi|224063263|ref|XP_002301067.1|	137.9	0	2-dehydro-3-deoxyphosphoheptonate aldolase/ 3-deoxy-d-arabino-heptulosonate 7-phosphate synthetase [Populus trichocarpa] >gi|222842793|gb|EEE80340.1| 2-dehydro-3-deoxyphosphoheptonate aldolase/ 3-deoxy-d-arabino-heptulosonate 7-phosphate synthetase [Populus trichocarpa]	gi|73912413|dbj|AB232862.1|	549	1e-153	Lactuca sativa mRNA for 3-deoxy-7-phosphoheptulonate synthase, partial cds, clone: DAHPS2	sp|P27608|AROF_TOBAC	704	0	Phospho-2-dehydro-3-deoxyheptonate aldolase 1, chloroplastic OS=Nicotiana tabacum GN=DHAPS-1 PE=2 SV=1	PA2843	453	1e-154	COG3200	3-deoxy-D-arabino-heptulosonate 7-phosphate (DAHP) synthase	K01626	0	723	pop:POPTR_830232	3-deoxy-7-phosphoheptulonate synthase [EC:2.5.1.54]	GO:0033587;GO:0009611//response to wounding;GO:0009617//response to bacterium;GO:0009423//chorismate biosynthetic process;GO:0009073//aromatic amino acid family biosynthetic process	GO:0003849//3-deoxy-7-phosphoheptulonate synthase activity	GO:0009507//chloroplast;GO:0016020//membrane
CL6901.Contig1_All	0.9639	1.3532	0.85	gi|297737957|emb|CBI27158.3|	173.7	9e-42	unnamed protein product [Vitis vinifera]	--	--	--	--	sp|P37707|B2_DAUCA	82.8	7e-16	B2 protein OS=Daucus carota PE=2 SV=1	--	--	--	--	--	--	--	--	--	--	-	-	-
CL6902.Contig1_All	1.1277	4.0192	4.2321	gi|224102621|ref|XP_002312751.1|	458.8	1e-127	predicted protein [Populus trichocarpa] >gi|222852571|gb|EEE90118.1| predicted protein [Populus trichocarpa]	gi|121584080|gb|AC175685.3|	81.8	3e-12	Medicago truncatula chromosome 2 BAC clone mte1-55k6, complete sequence	sp|Q9ZVM9|Y1461_ARATH	433	2e-121	Probable serine/threonine-protein kinase At1g54610 OS=Arabidopsis thaliana GN=At1g54610 PE=1 SV=1	ECU02g1450	149	2e-35	COG0515	Serine/threonine protein kinase	K08819	1e-128	458	pop:POPTR_420526	cyclin-dependent kinase 12/13 [EC:2.7.11.22 2.7.11.23]	GO:0006468//protein phosphorylation	GO:0005524//ATP binding;GO:0004674//protein serine/threonine kinase activity	GO:0005886//plasma membrane
CL6902.Contig2_All	4.183	6.1968	5.5081	gi|297736913|emb|CBI26114.3|	57.8	9e-07	unnamed protein product [Vitis vinifera]	gi|359487862|ref|XM_002273049.2|	77.8	5e-11	PREDICTED: Vitis vinifera probable serine/threonine-protein kinase At1g54610-like (LOC100253772), mRNA	sp|Q9ZVM9|Y1461_ARATH	432	4e-121	Probable serine/threonine-protein kinase At1g54610 OS=Arabidopsis thaliana GN=At1g54610 PE=1 SV=1	ECU02g1450	147	1e-34	COG0515	Serine/threonine protein kinase	K08819	5e-128	457	vvi:100240938	cyclin-dependent kinase 12/13 [EC:2.7.11.22 2.7.11.23]	GO:0006468//protein phosphorylation	GO:0005524//ATP binding;GO:0004674//protein serine/threonine kinase activity	GO:0005886//plasma membrane
CL6904.Contig1_All	61.565	24.1969	29.2411	gi|356562999|ref|XP_003549754.1|	230.7	3e-59	PREDICTED: uncharacterized protein LOC100809777 [Glycine max]	gi|145351313|ref|NM_119386.3|	60	5e-06	Arabidopsis thaliana tetratricopeptide repeat domain-containing protein-like protein (AT4G32340) mRNA, complete cds	--	--	--	--	--	--	--	--	--	K14692	2e-06	51.6	smo:SELMODRAFT_453384	solute carrier family 30 (zinc transporter), member 5	-	-	-
CL6904.Contig2_All	9.7841	3.0666	2.7116	gi|224090403|ref|XP_002308981.1|	53.1	1e-06	predicted protein [Populus trichocarpa] >gi|222854957|gb|EEE92504.1| predicted protein [Populus trichocarpa]	--	--	--	--	--	--	--	--	--	--	--	--	--	--	--	--	--	--	-	-	-
CL694.Contig5_All	0.5177	0.7606	1.2227	gi|302804552|ref|XP_002984028.1|	32.7	5e-06	hypothetical protein SELMODRAFT_119308 [Selaginella moellendorffii] >gi|300148380|gb|EFJ15040.1| hypothetical protein SELMODRAFT_119308 [Selaginella moellendorffii]	--	--	--	--	--	--	--	--	--	--	--	--	--	--	--	--	--	--	-	-	-
CL694.Contig6_All	0.5674	0	0.5361	gi|218187624|gb|EEC70051.1|	31.6	3e-06	hypothetical protein OsI_00647 [Oryza sativa Indica Group]	--	--	--	--	sp|Q84ZL0|FH5_ORYSJ	37.4	1e-06	Formin-like protein 5 OS=Oryza sativa subsp. japonica GN=FH5 PE=2 SV=2	--	--	--	--	--	--	--	--	--	--	-	-	-
CL6957.Contig1_All	16.4429	7.6209	10.4654	gi|225455850|ref|XP_002273782.1|	736.1	0	PREDICTED: uncharacterized protein LOC100256061 [Vitis vinifera] >gi|297734166|emb|CBI15413.3| unnamed protein product [Vitis vinifera]	gi|225455849|ref|XM_002273746.1|	246	6e-62	PREDICTED: Vitis vinifera uncharacterized LOC100256061 (LOC100256061), mRNA	sp|Q8RX22|MIP1_ARATH	53.1	5e-07	MND1-interacting protein 1 OS=Arabidopsis thaliana GN=MIP1 PE=1 SV=1	--	--	--	--	--	K11498	1e-10	66.6	aly:ARALYDRAFT_481003	centromeric protein E	-	GO:0008270//zinc ion binding	GO:0005576//extracellular region;GO:0016020//membrane;GO:0005829//cytosol;GO:0005773//vacuole;GO:0005739//mitochondrion;GO:0005634//nucleus
CL6988.Contig2_All	64.3587	76.7054	68.6695	gi|359493041|ref|XP_002267014.2|	1527.3	0	PREDICTED: uncharacterized protein LOC100242745 [Vitis vinifera]	gi|359493040|ref|XM_002266978.2|	714	0	PREDICTED: Vitis vinifera uncharacterized LOC100242745 (LOC100242745), mRNA	sp|P51257|IF2C_PORPU	141	3e-33	Translation initiation factor IF-2, chloroplastic OS=Porphyra purpurea GN=infB PE=3 SV=1	SPAC56F8.03	800	0	COG0532	Translation initiation factor 2 (IF-2; GTPase)	K03243	0	1521	gmx:100814875	translation initiation factor 5B	GO:0006413//translational initiation	GO:0003743//translation initiation factor activity	GO:0005829//cytosol;GO:0005886//plasma membrane
CL6997.Contig1_All	3.8326	3.2961	3.4002	gi|225448631|ref|XP_002274357.1|	500	3e-140	PREDICTED: uncharacterized protein LOC100262145 [Vitis vinifera] >gi|297736518|emb|CBI25389.3| unnamed protein product [Vitis vinifera]	gi|225319690|dbj|AK324251.1|	165	1e-37	Solanum lycopersicum cDNA, clone: LEFL1074CG07, HTC in leaf	--	--	--	--	CAC0632	65.1	3e-10	COG0637	Predicted phosphatase/phosphohexomutase	--	--	--	--	--	GO:0008152//metabolic process	GO:0016787//hydrolase activity	GO:0009507//chloroplast
CL7056.Contig3_All	5.516	3.902	1.1581	gi|255559446|ref|XP_002520743.1|	114	6e-25	leucine rich repeat-containing protein, putative [Ricinus communis] >gi|223540128|gb|EEF41705.1| leucine rich repeat-containing protein, putative [Ricinus communis]	gi|199580145|gb|AC189449.2|	73.8	6e-11	Brassica rapa subsp. pekinensis clone KBrB071M14, complete sequence	sp|Q9LE82|RAGP1_ARATH	97.4	2e-21	RAN GTPase-activating protein 1 OS=Arabidopsis thaliana GN=RANGAP1 PE=1 SV=1	--	--	--	--	--	K14319	5e-26	114	rcu:RCOM_0557810	Ran GTPase-activating protein 1	GO:0000910//cytokinesis	-	GO:0005635//nuclear envelope;GO:0032153//cell division site;GO:0009507//chloroplast;GO:0009504//cell plate;GO:0005886//plasma membrane
CL707.Contig3_All	0.2812	10.7432	0.1329	gi|255079428|ref|XP_002503294.1|	68.2	4e-11	predicted protein [Micromonas sp. RCC299] >gi|226518560|gb|ACO64552.1| predicted protein [Micromonas sp. RCC299]	gi|224067037|ref|XM_002302299.1|	58	8e-06	Populus trichocarpa predicted protein, mRNA	sp|Q93ZG9|FKB53_ARATH	59.3	9e-10	Peptidyl-prolyl cis-trans isomerase FKBP53 OS=Arabidopsis thaliana GN=FKBP53 PE=1 SV=1	SPBC1347.02	63.2	2e-10	COG0545	FKBP-type peptidyl-prolyl cis-trans isomerases 1	K14826	6e-11	64.7	smo:SELMODRAFT_428238	FK506-binding nuclear protein [EC:5.2.1.8]	GO:0044267//cellular protein metabolic process;GO:0043412//macromolecule modification	GO:0005488//binding	GO:0044424//intracellular part
CL715.Contig1_All	8.3506	3.9135	3.3974	gi|356537639|ref|XP_003537333.1|	285	2e-75	PREDICTED: structure-specific endonuclease subunit SLX1-like [Glycine max]	gi|359479057|ref|XM_002276689.2|	73.8	5e-10	PREDICTED: Vitis vinifera structure-specific endonuclease subunit SLX1 homolog 2-like (LOC100250139), mRNA	--	--	--	--	--	--	--	--	--	K15078	2e-76	285	gmx:100801307	structure-specific endonuclease subunit SLX1 [EC:3.6.1.-]	GO:0006281//DNA repair	GO:0004518//nuclease activity	GO:0005634//nucleus
CL7170.Contig1_All	16.6466	13.9252	13.4322	gi|357508355|ref|XP_003624466.1|	156.8	2e-37	hypothetical protein MTR_7g083640 [Medicago truncatula] >gi|355499481|gb|AES80684.1| hypothetical protein MTR_7g083640 [Medicago truncatula]	gi|259121752|gb|GQ461549.1|	63.9	2e-07	Linum usitatissimum clone LU0CT0E15 microsatellite sequence	sp|O24591|HDT1_MAIZE	57.8	6e-09	Histone deacetylase HDT1 OS=Zea mays GN=HDT1 PE=1 SV=1	YOR054c	76.3	5e-14	COG0452	Phosphopantothenoylcysteine synthetase/decarboxylase	K11323	5e-14	76.3	vcn:VOLCADRAFT_121342	histone arginine demethylase JMJD6 [EC:1.14.11.-]	GO:0009987//cellular process	-	-
CL7170.Contig2_All	1.5427	1.0074	1.2146	gi|357508355|ref|XP_003624466.1|	156.8	2e-37	hypothetical protein MTR_7g083640 [Medicago truncatula] >gi|355499481|gb|AES80684.1| hypothetical protein MTR_7g083640 [Medicago truncatula]	gi|259121752|gb|GQ461549.1|	63.9	2e-07	Linum usitatissimum clone LU0CT0E15 microsatellite sequence	sp|O24591|HDT1_MAIZE	57.8	6e-09	Histone deacetylase HDT1 OS=Zea mays GN=HDT1 PE=1 SV=1	YOR054c	76.3	5e-14	COG0452	Phosphopantothenoylcysteine synthetase/decarboxylase	K11323	5e-14	76.3	vcn:VOLCADRAFT_121342	histone arginine demethylase JMJD6 [EC:1.14.11.-]	GO:0009987//cellular process	-	-
CL7170.Contig3_All	5.6801	3.9988	5.6181	gi|357508355|ref|XP_003624466.1|	144.1	1e-33	hypothetical protein MTR_7g083640 [Medicago truncatula] >gi|355499481|gb|AES80684.1| hypothetical protein MTR_7g083640 [Medicago truncatula]	gi|259121752|gb|GQ461549.1|	63.9	2e-07	Linum usitatissimum clone LU0CT0E15 microsatellite sequence	sp|Q9FVQ1|NUCL1_ARATH	52.4	3e-07	Nucleolin 1 OS=Arabidopsis thaliana GN=NUCL1 PE=1 SV=1	YOR054c	70.5	3e-12	COG0452	Phosphopantothenoylcysteine synthetase/decarboxylase	K11323	5e-13	72.8	vcn:VOLCADRAFT_121342	histone arginine demethylase JMJD6 [EC:1.14.11.-]	GO:0009987//cellular process	-	-
CL7179.Contig1_All	6.7319	11.9112	10.2585	gi|224139418|ref|XP_002323102.1|	215.3	2e-54	predicted protein [Populus trichocarpa] >gi|222867732|gb|EEF04863.1| predicted protein [Populus trichocarpa]	gi|225313175|dbj|AK327318.1|	319	5e-84	Solanum lycopersicum cDNA, clone: LEFL2026N16, HTC in fruit	sp|Q5EAE9|ATL43_ARATH	52.4	8e-07	RING-H2 finger protein ATL43 OS=Arabidopsis thaliana GN=ATL43 PE=2 SV=2	SPBC17A3.10	54.3	7e-07	COG5574	RING-finger-containing E3 ubiquitin ligase	K10601	6e-10	64.3	ath:AT1G65040	E3 ubiquitin-protein ligase synoviolin [EC:6.3.2.19]	-	GO:0008270//zinc ion binding	GO:0016020//membrane
CL718.Contig4_All	15.9824	13.9216	13.9474	gi|359806596|ref|NP_001241270.1|	360.1	3e-98	uncharacterized protein LOC100780989 [Glycine max]	gi|359479348|ref|XM_002275867.2|	323	2e-85	PREDICTED: Vitis vinifera vacuolar protein sorting-associated protein 24 homolog 1-like (LOC100260253), mRNA	sp|Q9FFB3|VP241_ARATH	340	6e-94	Vacuolar protein sorting-associated protein 24 homolog 1 OS=Arabidopsis thaliana GN=VPS24-1 PE=2 SV=1	SPAC9E9.14	122	1e-27	COG5491	Conserved protein implicated in secretion	K12193	3e-99	360	gmx:100780989	charged multivesicular body protein 3	GO:0006623//protein targeting to vacuole;GO:0016192//vesicle-mediated transport	-	GO:0000815//ESCRT III complex;GO:0005634//nucleus
CL7205.Contig1_All	1.5698	0.9462	1.3691	--	--	--	--	--	--	--	--	--	--	--	--	--	--	--	--	--	--	--	--	--	--	-	-	-
CL7205.Contig2_All	14.7975	12.0563	11.9233	gi|55375985|gb|AAV50005.1|	65.5	2e-09	14-3-3 family protein [Malus x domestica]	--	--	--	--	sp|Q6EUP4|14335_ORYSJ	63.2	4e-10	14-3-3-like protein GF14-E OS=Oryza sativa subsp. japonica GN=GF14E PE=2 SV=1	--	--	--	--	--	K06630	2e-09	62	pop:POPTR_580782	tyrosine 3-monooxygenase/tryptophan 5-monooxygenase activation protein	GO:0044237//cellular metabolic process;GO:0009791//post-embryonic development;GO:0050896//response to stimulus;GO:0048513//organ development;GO:0048608//reproductive structure development;GO:0050789//regulation of biological process	GO:0005488//binding	GO:0009536//plastid
CL7212.Contig3_All	82.6281	64.5229	76.564	gi|1350984|sp|P49198.2|RS3A_HELAN	495.4	6e-139	RecName: Full=40S ribosomal protein S3a >gi|469248|gb|AAA80978.1| ribosomal protein S3a [Helianthus annuus]	gi|469247|gb|L31645.1|HNNSPSP	835	0	Helianthus annuus ribosomal protein S3a mRNA, complete cds	sp|P49198|RS3A_HELAN	495	2e-140	40S ribosomal protein S3a OS=Helianthus annuus GN=RPS3A PE=2 SV=2	SPAC13G6.02c	333	3e-91	COG1890	Ribosomal protein S3AE	K02984	4e-134	476	gmx:100805519	small subunit ribosomal protein S3Ae	GO:0006412//translation	GO:0003735//structural constituent of ribosome	GO:0005730//nucleolus;GO:0022626//cytosolic ribosome;GO:0005886//plasma membrane;GO:0005618//cell wall;GO:0009507//chloroplast
CL7223.Contig1_All	2.1193	1.36	2.2094	gi|255539785|ref|XP_002510957.1|	392.1	5e-108	conserved hypothetical protein [Ricinus communis] >gi|223550072|gb|EEF51559.1| conserved hypothetical protein [Ricinus communis]	gi|225466124|ref|XM_002267939.1|	123	3e-25	PREDICTED: Vitis vinifera cell number regulator 6-like, transcript variant 1 (LOC100255331), mRNA	sp|B6SGC5|CNR6_MAIZE	320	7e-88	Cell number regulator 6 OS=Zea mays GN=CNR6 PE=2 SV=1	--	--	--	--	--	--	--	--	--	--	-	-	GO:0005886//plasma membrane
CL7238.Contig1_All	1.6929	1.9691	0.4998	gi|224141073|ref|XP_002323899.1|	110.9	1e-23	predicted protein [Populus trichocarpa] >gi|222866901|gb|EEF04032.1| predicted protein [Populus trichocarpa]	--	--	--	--	sp|Q9LIA4|RIK_ARATH	82	2e-16	Protein RIK OS=Arabidopsis thaliana GN=RIK PE=1 SV=2	--	--	--	--	--	--	--	--	--	--	-	GO:0005515//protein binding	-
CL7240.Contig2_All	16.5968	28.3382	28.8182	gi|356565896|ref|XP_003551172.1|	144.4	1e-33	PREDICTED: F-box only protein 6-like [Glycine max]	gi|225425395|ref|XM_002277120.1|	115	7e-23	PREDICTED: Vitis vinifera stress-associated endoplasmic reticulum protein 2-like (LOC100241985), mRNA	sp|Q9FZK1|FBX6_ARATH	130	1e-30	F-box only protein 6 OS=Arabidopsis thaliana GN=FBX6 PE=2 SV=1	--	--	--	--	--	--	--	--	--	--	GO:0010928//regulation of auxin mediated signaling pathway;GO:0010305//leaf vascular tissue pattern formation;GO:0060776//simple leaf morphogenesis	-	GO:0005634//nucleus
CL7258.Contig3_All	1.3959	0.7406	0.5495	gi|147808028|emb|CAN77671.1|	54.3	5e-96	hypothetical protein VITISV_019443 [Vitis vinifera]	gi|359481755|ref|XM_002270969.2|	250	3e-63	PREDICTED: Vitis vinifera uncharacterized LOC100246019 (LOC100246019), mRNA	--	--	--	--	SPAP8A3.13c	71.2	3e-12	COG5073	Vacuolar import and degradation protein	--	--	--	--	--	GO:0006661//phosphatidylinositol biosynthetic process	-	GO:0005634//nucleus
CL7290.Contig1_All	16.3852	14.6688	16.6145	gi|297852766|ref|XP_002894264.1|	151.4	2e-35	ATERF3/ERF3 [Arabidopsis lyrata subsp. lyrata] >gi|297340106|gb|EFH70523.1| ATERF3/ERF3 [Arabidopsis lyrata subsp. lyrata]	--	--	--	--	sp|O80339|ERF82_ARATH	150	1e-36	Ethylene-responsive transcription factor 3 OS=Arabidopsis thaliana GN=ERF3 PE=1 SV=1	--	--	--	--	--	K09286	2e-36	151	aly:ARALYDRAFT_474196	EREBP-like factor	GO:0009725//response to hormone stimulus;GO:0009628//response to abiotic stimulus;GO:0045892//negative regulation of transcription, DNA-dependent;GO:0006950//response to stress	GO:0005515//protein binding	-
CL7290.Contig3_All	3.5742	2.2652	3.7742	--	--	--	--	--	--	--	--	--	--	--	--	--	--	--	--	--	--	--	--	--	--	-	-	-
CL7299.Contig2_All	1.8578	1.856	1.843	gi|302141964|emb|CBI19167.3|	302	4e-80	unnamed protein product [Vitis vinifera]	gi|66351035|emb|AJ854072.1|	77.8	7e-11	Ficus montana microsatellite DNA, clone WFM4-15	sp|Q9LME6|MBD8_ARATH	122	1e-27	Methyl-CpG-binding domain-containing protein 8 OS=Arabidopsis thaliana GN=MBD8 PE=2 SV=1	--	--	--	--	--	--	--	--	--	--	-	-	-
CL7299.Contig3_All	2.7472	2.3249	2.3256	gi|302141964|emb|CBI19167.3|	234.2	8e-60	unnamed protein product [Vitis vinifera]	gi|66351035|emb|AJ854072.1|	77.8	6e-11	Ficus montana microsatellite DNA, clone WFM4-15	sp|Q9LME6|MBD8_ARATH	122	1e-27	Methyl-CpG-binding domain-containing protein 8 OS=Arabidopsis thaliana GN=MBD8 PE=2 SV=1	--	--	--	--	--	--	--	--	--	--	-	-	-
CL7304.Contig3_All	9.8848	7.6436	9.3391	gi|225446445|ref|XP_002276868.1|	421.4	1e-116	PREDICTED: nuclear cap-binding protein subunit 2-like isoform 1 [Vitis vinifera] >gi|359485224|ref|XP_003633238.1| PREDICTED: nuclear cap-binding protein subunit 2-like isoform 2 [Vitis vinifera] >gi|359485226|ref|XP_003633239.1| PREDICTED: nuclear cap-binding protein subunit 2-like isoform 3 [Vitis vinifera]	gi|359485225|ref|XM_003633191.1|	335	5e-89	PREDICTED: Vitis vinifera nuclear cap-binding protein subunit 2-like, transcript variant 3 (LOC100265980), mRNA	sp|Q9XFD1|NCBP2_ARATH	409	1e-114	Nuclear cap-binding protein subunit 2 OS=Arabidopsis thaliana GN=CBP20 PE=1 SV=1	ECU03g0760	122	1e-27	COG0724	RNA-binding proteins (RRM domain)	K12883	9e-118	421	vvi:100265980	nuclear cap-binding protein subunit 2	GO:0009086//methionine biosynthetic process;GO:0000398//mRNA splicing, via spliceosome;GO:0043687//post-translational protein modification;GO:0031053//primary miRNA processing;GO:0030422//production of siRNA involved in RNA interference;GO:0000394//RNA splicing, via endonucleolytic cleavage and ligation;GO:0045893//positive regulation of transcription, DNA-dependent;GO:0006366//transcription from…	GO:0000339//RNA cap binding;GO:0005515//protein binding;GO:0000166//nucleotide binding	GO:0005845//mRNA cap binding complex
CL7358.Contig1_All	11.3937	6.0747	5.8331	gi|47834687|gb|AAT38997.1|	291.2	4e-77	AML1 [Beta vulgaris]	gi|359491580|ref|XM_002280856.2|	151	4e-33	PREDICTED: Vitis vinifera protein MEI2-like 4-like (LOC100261030), mRNA	sp|Q9LYN7|AML4_ARATH	271	2e-72	Protein MEI2-like 4 OS=Arabidopsis thaliana GN=ML4 PE=1 SV=1	--	--	--	--	--	--	--	--	--	--	GO:0045927//positive regulation of growth;GO:0048507//meristem development;GO:0045836//positive regulation of meiosis	GO:0003723//RNA binding;GO:0005515//protein binding	GO:0005634//nucleus
CL7400.Contig1_All	3.0342	2.1561	2.7542	gi|225431417|ref|XP_002279942.1|	338.2	1e-91	PREDICTED: WUSCHEL-related homeobox 13-like isoform 1 [Vitis vinifera]	gi|225320560|dbj|AK324649.1|	172	5e-40	Solanum lycopersicum cDNA, clone: LEFL1080CA08, HTC in leaf	sp|Q5QMM3|WOX8_ORYSJ	264	6e-71	WUSCHEL-related homeobox 8 OS=Oryza sativa subsp. japonica GN=WOX8 PE=2 SV=1	--	--	--	--	--	--	--	--	--	--	GO:0006355//regulation of transcription, DNA-dependent	GO:0003700//sequence-specific DNA binding transcription factor activity;GO:0043565//sequence-specific DNA binding	GO:0005634//nucleus
CL7409.Contig1_All	24.2513	25.7147	24.3838	--	--	--	--	--	--	--	--	--	--	--	--	--	--	--	--	--	--	--	--	--	--	-	-	-
CL7409.Contig2_All	2.3963	2.3471	2.264	--	--	--	--	--	--	--	--	--	--	--	--	--	--	--	--	--	--	--	--	--	--	-	-	-
CL7442.Contig2_All	7.2034	5.6755	6.5695	gi|225451197|ref|XP_002271491.1|	1290	0	PREDICTED: WD repeat-containing protein 48 homolog isoform 1 [Vitis vinifera]	gi|225451196|ref|XM_002271455.1|	650	0	PREDICTED: Vitis vinifera WD repeat-containing protein 48 homolog, transcript variant 1 (LOC100248769), mRNA	sp|Q3Y8L7|WDR69_CHLRE	95.9	1e-19	Outer row dynein assembly protein 16 OS=Chlamydomonas reinhardtii GN=ODA16 PE=1 SV=1	all0438_2	96.7	2e-19	COG2319	FOG: WD40 repeat	K15361	0	1290	vvi:100248769	WD repeat-containing protein 48	GO:0016558//protein import into peroxisome matrix;GO:0010311//lateral root formation;GO:0006635//fatty acid beta-oxidation;GO:0006487//protein N-linked glycosylation	GO:0016905//myosin heavy chain kinase activity;GO:0000166//nucleotide binding	GO:0080008//Cul4-RING ubiquitin ligase complex;GO:0005634//nucleus
CL745.Contig1_All	7.5183	8.6764	7.7714	gi|359491823|ref|XP_002268753.2|	402.9	0	PREDICTED: uncharacterized protein LOC100261419 [Vitis vinifera]	--	--	--	--	--	--	--	--	--	--	--	--	--	--	--	--	--	--	-	-	-
CL7452.Contig1_All	9.0137	6.2467	6.3469	gi|350536789|ref|NP_001234265.1|	242.7	1e-62	uncharacterized protein LOC100505457 [Solanum lycopersicum]	gi|147809499|emb|AM424940.2|	77.8	3e-11	Vitis vinifera contig VV78X271576.4, whole genome shotgun sequence	--	--	--	--	--	--	--	--	--	--	--	--	--	--	-	-	-
CL7452.Contig2_All	3.6643	2.8291	1.7921	gi|302142925|emb|CBI20220.3|	21.9	6e-47	unnamed protein product [Vitis vinifera]	gi|147809499|emb|AM424940.2|	77.8	3e-11	Vitis vinifera contig VV78X271576.4, whole genome shotgun sequence	--	--	--	--	--	--	--	--	--	--	--	--	--	--	-	-	-
CL7468.Contig4_All	36.4622	41.0959	49.5207	gi|224115502|ref|XP_002332150.1|	928.3	0	argonaute protein group [Populus trichocarpa] >gi|222875200|gb|EEF12331.1| argonaute protein group [Populus trichocarpa]	gi|156564452|gb|AC209107.1|	67.9	6e-08	Populus trichocarpa clone POP088-K16, complete sequence	sp|Q9SHF3|AGO2_ARATH	813	0	Protein argonaute 2 OS=Arabidopsis thaliana GN=AGO2 PE=1 SV=1	XF0818	101	8e-21	COG2730	Endoglucanase	K11596	4e-142	504	sbi:SORBI_06g025560	argonaute	GO:0042742//defense response to bacterium;GO:0051607//defense response to virus	GO:0035197//siRNA binding	-
CL7559.Contig2_All	4.8974	1.9952	1.8017	gi|225463345|ref|XP_002268751.1|	282.3	1e-74	PREDICTED: pumilio homolog 5 [Vitis vinifera] >gi|296089553|emb|CBI39372.3| unnamed protein product [Vitis vinifera]	--	--	--	--	sp|Q9LJX4|PUM5_ARATH	152	4e-37	Pumilio homolog 5 OS=Arabidopsis thaliana GN=APUM5 PE=1 SV=2	--	--	--	--	--	--	--	--	--	--	-	-	GO:0005737//cytoplasm
CL7698.Contig6_All	0.5801	0.7279	0.8563	gi|296083403|emb|CBI23358.3|	1408.7	0	unnamed protein product [Vitis vinifera]	gi|359495893|ref|XR_139896.1|	280	9e-72	PREDICTED: Vitis vinifera type II inositol-1,4,5-trisphosphate 5-phosphatase FRA3-like (LOC100253200), miscRNA	sp|Q84W55|IP5P4_ARATH	1245	0	Type II inositol 1,4,5-trisphosphate 5-phosphatase FRA3 OS=Arabidopsis thaliana GN=FRA3 PE=1 SV=2	SPBC577.13_2	114	1e-24	COG5411	Phosphatidylinositol 5-phosphate phosphatase	K01099	4e-18	92.8	vcn:VOLCADRAFT_105199	phosphatidylinositol-bisphosphatase [EC:3.1.3.36]	GO:0048364//root development;GO:0009611//response to wounding;GO:0046855//inositol phosphate dephosphorylation;GO:0009827//plant-type cell wall modification;GO:0010252//auxin homeostasis;GO:0010182//sugar mediated signaling pathway;GO:0009637//response to blue light;GO:0009737//response to abscisic acid stimulus;GO:0010087//phloem or xylem histogenesis;GO:0007584//response to nutrient;GO:0009860/…	GO:0004445//inositol-polyphosphate 5-phosphatase activity;GO:0052658//inositol-1,4,5-trisphosphate 5-phosphatase activity	GO:0080008//Cul4-RING ubiquitin ligase complex;GO:0005737//cytoplasm;GO:0005634//nucleus
CL776.Contig1_All	0.1116	0.2914	0.1757	gi|359475496|ref|XP_002268899.2|	53.5	2e-18	PREDICTED: DNA repair protein REV1-like [Vitis vinifera]	gi|188532154|gb|EU543190.1|	73.8	5e-10	Persea americana RNA polymerase II largest subunit (rpb1) mRNA, partial cds	sp|A3EWL3|REV1_ARATH	50.1	6e-14	DNA repair protein REV1 OS=Arabidopsis thaliana GN=REV1 PE=2 SV=1	--	--	--	--	--	K03515	3e-19	62.4	vvi:100247553	DNA repair protein REV1 [EC:2.7.7.-]	GO:0006261//DNA-dependent DNA replication;GO:0007155//cell adhesion;GO:0045010//actin nucleation;GO:0016926//protein desumoylation;GO:0010090//trichome morphogenesis;GO:0050665//hydrogen peroxide biosynthetic process;GO:0010224//response to UV-B;GO:0010228//vegetative to reproductive phase transition of meristem;GO:0006281//DNA repair	GO:0003887//DNA-directed DNA polymerase activity;GO:0003684//damaged DNA binding;GO:0000287//magnesium ion binding	GO:0009536//plastid;GO:0005634//nucleus
CL776.Contig10_All	0.9406	0.6989	0.4597	gi|359475496|ref|XP_002268899.2|	52.8	5e-18	PREDICTED: DNA repair protein REV1-like [Vitis vinifera]	gi|188532154|gb|EU543190.1|	73.8	6e-10	Persea americana RNA polymerase II largest subunit (rpb1) mRNA, partial cds	sp|A3EWL3|REV1_ARATH	50.1	7e-14	DNA repair protein REV1 OS=Arabidopsis thaliana GN=REV1 PE=2 SV=1	--	--	--	--	--	K03515	5e-19	62.4	vvi:100247553	DNA repair protein REV1 [EC:2.7.7.-]	GO:0006261//DNA-dependent DNA replication;GO:0007155//cell adhesion;GO:0045010//actin nucleation;GO:0016926//protein desumoylation;GO:0010090//trichome morphogenesis;GO:0050665//hydrogen peroxide biosynthetic process;GO:0010224//response to UV-B;GO:0010228//vegetative to reproductive phase transition of meristem;GO:0006281//DNA repair	GO:0003887//DNA-directed DNA polymerase activity;GO:0003684//damaged DNA binding;GO:0000287//magnesium ion binding	GO:0009536//plastid;GO:0005634//nucleus
CL776.Contig11_All	0	0.1018	0	gi|359475496|ref|XP_002268899.2|	22.7	9e-121	PREDICTED: DNA repair protein REV1-like [Vitis vinifera]	gi|359475495|ref|XM_002268863.2|	155	2e-34	PREDICTED: Vitis vinifera DNA repair protein REV1-like (LOC100247553), mRNA	sp|A3EWL3|REV1_ARATH	344	8e-104	DNA repair protein REV1 OS=Arabidopsis thaliana GN=REV1 PE=2 SV=1	--	--	--	--	--	K03515	8e-122	395	vvi:100247553	DNA repair protein REV1 [EC:2.7.7.-]	GO:0006974//response to DNA damage stimulus;GO:0007155//cell adhesion;GO:0045010//actin nucleation;GO:0016926//protein desumoylation;GO:0006259//DNA metabolic process;GO:0010090//trichome morphogenesis;GO:0050665//hydrogen peroxide biosynthetic process;GO:0010224//response to UV-B;GO:0010228//vegetative to reproductive phase transition of meristem	GO:0003887//DNA-directed DNA polymerase activity	GO:0043231//intracellular membrane-bounded organelle;GO:0044444//cytoplasmic part
CL776.Contig12_All	0.1078	0.2375	0.1273	gi|359475496|ref|XP_002268899.2|	62.4	4e-109	PREDICTED: DNA repair protein REV1-like [Vitis vinifera]	gi|359475495|ref|XM_002268863.2|	155	2e-34	PREDICTED: Vitis vinifera DNA repair protein REV1-like (LOC100247553), mRNA	sp|A3EWL3|REV1_ARATH	314	8e-94	DNA repair protein REV1 OS=Arabidopsis thaliana GN=REV1 PE=2 SV=1	--	--	--	--	--	K03515	4e-110	357	vvi:100247553	DNA repair protein REV1 [EC:2.7.7.-]	GO:0048731;GO:0044260;GO:0006974//response to DNA damage stimulus;GO:0010224//response to UV-B;GO:0044238//primary metabolic process;GO:0016043//cellular component organization;GO:0044249//cellular biosynthetic process	GO:0003887//DNA-directed DNA polymerase activity	GO:0005737//cytoplasm
CL776.Contig16_All	0.0279	0.1095	0	gi|359475496|ref|XP_002268899.2|	62.4	4e-109	PREDICTED: DNA repair protein REV1-like [Vitis vinifera]	gi|359475495|ref|XM_002268863.2|	155	2e-34	PREDICTED: Vitis vinifera DNA repair protein REV1-like (LOC100247553), mRNA	sp|A3EWL3|REV1_ARATH	314	8e-94	DNA repair protein REV1 OS=Arabidopsis thaliana GN=REV1 PE=2 SV=1	--	--	--	--	--	K03515	4e-110	357	vvi:100247553	DNA repair protein REV1 [EC:2.7.7.-]	GO:0048731;GO:0044260;GO:0006974//response to DNA damage stimulus;GO:0010224//response to UV-B;GO:0044238//primary metabolic process;GO:0016043//cellular component organization;GO:0044249//cellular biosynthetic process	GO:0003887//DNA-directed DNA polymerase activity	GO:0005737//cytoplasm
CL776.Contig18_All	1.5019	1.0263	0.891	gi|359475496|ref|XP_002268899.2|	50.4	2e-17	PREDICTED: DNA repair protein REV1-like [Vitis vinifera]	gi|188532154|gb|EU543190.1|	73.8	5e-10	Persea americana RNA polymerase II largest subunit (rpb1) mRNA, partial cds	sp|A3EWL3|REV1_ARATH	50.1	2e-13	DNA repair protein REV1 OS=Arabidopsis thaliana GN=REV1 PE=2 SV=1	--	--	--	--	--	K03515	2e-18	62.4	vvi:100247553	DNA repair protein REV1 [EC:2.7.7.-]	GO:0006261//DNA-dependent DNA replication;GO:0007155//cell adhesion;GO:0045010//actin nucleation;GO:0016926//protein desumoylation;GO:0010090//trichome morphogenesis;GO:0050665//hydrogen peroxide biosynthetic process;GO:0010224//response to UV-B;GO:0010228//vegetative to reproductive phase transition of meristem;GO:0006281//DNA repair	GO:0003887//DNA-directed DNA polymerase activity;GO:0003684//damaged DNA binding;GO:0000287//magnesium ion binding	GO:0009536//plastid;GO:0005634//nucleus
CL776.Contig19_All	0.1044	0.1704	0.0329	gi|359475496|ref|XP_002268899.2|	50.4	2e-17	PREDICTED: DNA repair protein REV1-like [Vitis vinifera]	gi|188532154|gb|EU543190.1|	73.8	5e-10	Persea americana RNA polymerase II largest subunit (rpb1) mRNA, partial cds	sp|A3EWL3|REV1_ARATH	50.1	2e-13	DNA repair protein REV1 OS=Arabidopsis thaliana GN=REV1 PE=2 SV=1	--	--	--	--	--	K03515	2e-18	62.4	vvi:100247553	DNA repair protein REV1 [EC:2.7.7.-]	GO:0006261//DNA-dependent DNA replication;GO:0007155//cell adhesion;GO:0045010//actin nucleation;GO:0016926//protein desumoylation;GO:0010090//trichome morphogenesis;GO:0050665//hydrogen peroxide biosynthetic process;GO:0010224//response to UV-B;GO:0010228//vegetative to reproductive phase transition of meristem;GO:0006281//DNA repair	GO:0003887//DNA-directed DNA polymerase activity;GO:0003684//damaged DNA binding;GO:0000287//magnesium ion binding	GO:0009536//plastid;GO:0005634//nucleus
CL776.Contig2_All	0.1963	0.346	0.2225	gi|359475496|ref|XP_002268899.2|	53.5	2e-18	PREDICTED: DNA repair protein REV1-like [Vitis vinifera]	gi|188532154|gb|EU543190.1|	73.8	5e-10	Persea americana RNA polymerase II largest subunit (rpb1) mRNA, partial cds	sp|A3EWL3|REV1_ARATH	50.1	5e-14	DNA repair protein REV1 OS=Arabidopsis thaliana GN=REV1 PE=2 SV=1	--	--	--	--	--	K03515	2e-19	62.4	vvi:100247553	DNA repair protein REV1 [EC:2.7.7.-]	GO:0006261//DNA-dependent DNA replication;GO:0007155//cell adhesion;GO:0045010//actin nucleation;GO:0016926//protein desumoylation;GO:0010090//trichome morphogenesis;GO:0050665//hydrogen peroxide biosynthetic process;GO:0010224//response to UV-B;GO:0010228//vegetative to reproductive phase transition of meristem;GO:0006281//DNA repair	GO:0003887//DNA-directed DNA polymerase activity;GO:0003684//damaged DNA binding;GO:0000287//magnesium ion binding	GO:0009536//plastid;GO:0005634//nucleus
CL776.Contig20_All	0.1098	0.2151	0.0346	gi|359475496|ref|XP_002268899.2|	50.4	2e-17	PREDICTED: DNA repair protein REV1-like [Vitis vinifera]	gi|188532154|gb|EU543190.1|	73.8	5e-10	Persea americana RNA polymerase II largest subunit (rpb1) mRNA, partial cds	sp|A3EWL3|REV1_ARATH	50.1	2e-13	DNA repair protein REV1 OS=Arabidopsis thaliana GN=REV1 PE=2 SV=1	--	--	--	--	--	K03515	2e-18	62.4	vvi:100247553	DNA repair protein REV1 [EC:2.7.7.-]	GO:0006261//DNA-dependent DNA replication;GO:0007155//cell adhesion;GO:0045010//actin nucleation;GO:0016926//protein desumoylation;GO:0010090//trichome morphogenesis;GO:0050665//hydrogen peroxide biosynthetic process;GO:0010224//response to UV-B;GO:0010228//vegetative to reproductive phase transition of meristem;GO:0006281//DNA repair	GO:0003887//DNA-directed DNA polymerase activity;GO:0003684//damaged DNA binding;GO:0000287//magnesium ion binding	GO:0009536//plastid;GO:0005634//nucleus
CL776.Contig21_All	0	0.1073	0	gi|359475496|ref|XP_002268899.2|	50.4	2e-17	PREDICTED: DNA repair protein REV1-like [Vitis vinifera]	gi|188532154|gb|EU543190.1|	73.8	5e-10	Persea americana RNA polymerase II largest subunit (rpb1) mRNA, partial cds	sp|A3EWL3|REV1_ARATH	50.1	2e-13	DNA repair protein REV1 OS=Arabidopsis thaliana GN=REV1 PE=2 SV=1	--	--	--	--	--	K03515	2e-18	62.4	vvi:100247553	DNA repair protein REV1 [EC:2.7.7.-]	GO:0006261//DNA-dependent DNA replication;GO:0007155//cell adhesion;GO:0045010//actin nucleation;GO:0016926//protein desumoylation;GO:0010090//trichome morphogenesis;GO:0050665//hydrogen peroxide biosynthetic process;GO:0010224//response to UV-B;GO:0010228//vegetative to reproductive phase transition of meristem;GO:0006281//DNA repair	GO:0003887//DNA-directed DNA polymerase activity;GO:0003684//damaged DNA binding;GO:0000287//magnesium ion binding	GO:0009536//plastid;GO:0005634//nucleus
CL776.Contig22_All	0.3086	0.4232	0.2041	gi|359475496|ref|XP_002268899.2|	62.4	7e-22	PREDICTED: DNA repair protein REV1-like [Vitis vinifera]	gi|188532154|gb|EU543190.1|	73.8	6e-10	Persea americana RNA polymerase II largest subunit (rpb1) mRNA, partial cds	sp|A3EWL3|REV1_ARATH	60.1	6e-18	DNA repair protein REV1 OS=Arabidopsis thaliana GN=REV1 PE=2 SV=1	--	--	--	--	--	K03515	7e-23	65.9	vvi:100247553	DNA repair protein REV1 [EC:2.7.7.-]	GO:0010224//response to UV-B;GO:0044249//cellular biosynthetic process;GO:0006281//DNA repair	GO:0003887//DNA-directed DNA polymerase activity;GO:0003684//damaged DNA binding;GO:0000287//magnesium ion binding	GO:0009536//plastid
CL776.Contig23_All	0.04	0.196	0	gi|359475496|ref|XP_002268899.2|	52.8	4e-18	PREDICTED: DNA repair protein REV1-like [Vitis vinifera]	gi|188532154|gb|EU543190.1|	73.8	5e-10	Persea americana RNA polymerase II largest subunit (rpb1) mRNA, partial cds	sp|A3EWL3|REV1_ARATH	50.1	5e-14	DNA repair protein REV1 OS=Arabidopsis thaliana GN=REV1 PE=2 SV=1	--	--	--	--	--	K03515	4e-19	62.4	vvi:100247553	DNA repair protein REV1 [EC:2.7.7.-]	GO:0006261//DNA-dependent DNA replication;GO:0007155//cell adhesion;GO:0045010//actin nucleation;GO:0016926//protein desumoylation;GO:0010090//trichome morphogenesis;GO:0050665//hydrogen peroxide biosynthetic process;GO:0010224//response to UV-B;GO:0010228//vegetative to reproductive phase transition of meristem;GO:0006281//DNA repair	GO:0003887//DNA-directed DNA polymerase activity;GO:0003684//damaged DNA binding;GO:0000287//magnesium ion binding	GO:0009536//plastid;GO:0005634//nucleus
CL776.Contig24_All	0.042	0.2059	0	gi|359475496|ref|XP_002268899.2|	62.4	5e-22	PREDICTED: DNA repair protein REV1-like [Vitis vinifera]	gi|188532154|gb|EU543190.1|	73.8	5e-10	Persea americana RNA polymerase II largest subunit (rpb1) mRNA, partial cds	sp|A3EWL3|REV1_ARATH	60.1	4e-18	DNA repair protein REV1 OS=Arabidopsis thaliana GN=REV1 PE=2 SV=1	--	--	--	--	--	K03515	5e-23	65.9	vvi:100247553	DNA repair protein REV1 [EC:2.7.7.-]	GO:0010224//response to UV-B;GO:0044249//cellular biosynthetic process;GO:0006281//DNA repair	GO:0003887//DNA-directed DNA polymerase activity;GO:0003684//damaged DNA binding;GO:0000287//magnesium ion binding	GO:0009536//plastid
CL776.Contig25_All	0.0402	0.197	0	gi|359475496|ref|XP_002268899.2|	52.8	4e-18	PREDICTED: DNA repair protein REV1-like [Vitis vinifera]	gi|188532154|gb|EU543190.1|	73.8	5e-10	Persea americana RNA polymerase II largest subunit (rpb1) mRNA, partial cds	sp|A3EWL3|REV1_ARATH	50.1	5e-14	DNA repair protein REV1 OS=Arabidopsis thaliana GN=REV1 PE=2 SV=1	--	--	--	--	--	K03515	4e-19	62.4	vvi:100247553	DNA repair protein REV1 [EC:2.7.7.-]	GO:0006261//DNA-dependent DNA replication;GO:0007155//cell adhesion;GO:0045010//actin nucleation;GO:0016926//protein desumoylation;GO:0010090//trichome morphogenesis;GO:0050665//hydrogen peroxide biosynthetic process;GO:0010224//response to UV-B;GO:0010228//vegetative to reproductive phase transition of meristem;GO:0006281//DNA repair	GO:0003887//DNA-directed DNA polymerase activity;GO:0003684//damaged DNA binding;GO:0000287//magnesium ion binding	GO:0009536//plastid;GO:0005634//nucleus
CL776.Contig27_All	0.0971	0.2536	0.1529	gi|359475496|ref|XP_002268899.2|	22.7	1e-120	PREDICTED: DNA repair protein REV1-like [Vitis vinifera]	gi|359475495|ref|XM_002268863.2|	155	2e-34	PREDICTED: Vitis vinifera DNA repair protein REV1-like (LOC100247553), mRNA	sp|A3EWL3|REV1_ARATH	344	8e-104	DNA repair protein REV1 OS=Arabidopsis thaliana GN=REV1 PE=2 SV=1	--	--	--	--	--	K03515	9e-122	395	vvi:100247553	DNA repair protein REV1 [EC:2.7.7.-]	GO:0006974//response to DNA damage stimulus;GO:0007155//cell adhesion;GO:0045010//actin nucleation;GO:0016926//protein desumoylation;GO:0006259//DNA metabolic process;GO:0010090//trichome morphogenesis;GO:0050665//hydrogen peroxide biosynthetic process;GO:0010224//response to UV-B;GO:0010228//vegetative to reproductive phase transition of meristem	GO:0003887//DNA-directed DNA polymerase activity	GO:0043231//intracellular membrane-bounded organelle;GO:0044444//cytoplasmic part
CL776.Contig28_All	0.2333	0.4571	0.189	gi|359475496|ref|XP_002268899.2|	62.4	7e-22	PREDICTED: DNA repair protein REV1-like [Vitis vinifera]	gi|188532154|gb|EU543190.1|	73.8	6e-10	Persea americana RNA polymerase II largest subunit (rpb1) mRNA, partial cds	sp|A3EWL3|REV1_ARATH	60.1	5e-18	DNA repair protein REV1 OS=Arabidopsis thaliana GN=REV1 PE=2 SV=1	--	--	--	--	--	K03515	6e-23	65.9	vvi:100247553	DNA repair protein REV1 [EC:2.7.7.-]	GO:0010224//response to UV-B;GO:0044249//cellular biosynthetic process;GO:0006281//DNA repair	GO:0003887//DNA-directed DNA polymerase activity;GO:0003684//damaged DNA binding;GO:0000287//magnesium ion binding	GO:0009536//plastid
CL776.Contig29_All	0.2486	0.3653	0.2114	gi|359475496|ref|XP_002268899.2|	22.7	1e-127	PREDICTED: DNA repair protein REV1-like [Vitis vinifera]	gi|359475495|ref|XM_002268863.2|	155	3e-34	PREDICTED: Vitis vinifera DNA repair protein REV1-like (LOC100247553), mRNA	sp|A3EWL3|REV1_ARATH	355	7e-107	DNA repair protein REV1 OS=Arabidopsis thaliana GN=REV1 PE=2 SV=1	--	--	--	--	--	K03515	1e-128	419	vvi:100247553	DNA repair protein REV1 [EC:2.7.7.-]	GO:0006974//response to DNA damage stimulus;GO:0007155//cell adhesion;GO:0045010//actin nucleation;GO:0016926//protein desumoylation;GO:0006259//DNA metabolic process;GO:0010090//trichome morphogenesis;GO:0050665//hydrogen peroxide biosynthetic process;GO:0010224//response to UV-B;GO:0010228//vegetative to reproductive phase transition of meristem	GO:0003887//DNA-directed DNA polymerase activity	GO:0043231//intracellular membrane-bounded organelle;GO:0005737//cytoplasm
CL776.Contig30_All	0.183	0.2561	0.1235	gi|296083109|emb|CBI22513.3|	22.7	2e-51	unnamed protein product [Vitis vinifera]	gi|188532154|gb|EU543190.1|	73.8	7e-10	Persea americana RNA polymerase II largest subunit (rpb1) mRNA, partial cds	sp|A3EWL3|REV1_ARATH	134	4e-41	DNA repair protein REV1 OS=Arabidopsis thaliana GN=REV1 PE=2 SV=1	--	--	--	--	--	K03515	1e-51	160	vvi:100247553	DNA repair protein REV1 [EC:2.7.7.-]	GO:0044260;GO:0006974//response to DNA damage stimulus;GO:0044238//primary metabolic process;GO:0044249//cellular biosynthetic process	GO:0016779//nucleotidyltransferase activity;GO:0005488//binding	GO:0005737//cytoplasm
CL776.Contig31_All	0.0345	0.1691	0	gi|359475496|ref|XP_002268899.2|	52.8	5e-18	PREDICTED: DNA repair protein REV1-like [Vitis vinifera]	gi|188532154|gb|EU543190.1|	73.8	6e-10	Persea americana RNA polymerase II largest subunit (rpb1) mRNA, partial cds	sp|A3EWL3|REV1_ARATH	50.1	6e-14	DNA repair protein REV1 OS=Arabidopsis thaliana GN=REV1 PE=2 SV=1	--	--	--	--	--	K03515	5e-19	62.4	vvi:100247553	DNA repair protein REV1 [EC:2.7.7.-]	GO:0006261//DNA-dependent DNA replication;GO:0007155//cell adhesion;GO:0045010//actin nucleation;GO:0016926//protein desumoylation;GO:0010090//trichome morphogenesis;GO:0050665//hydrogen peroxide biosynthetic process;GO:0010224//response to UV-B;GO:0010228//vegetative to reproductive phase transition of meristem;GO:0006281//DNA repair	GO:0003887//DNA-directed DNA polymerase activity;GO:0003684//damaged DNA binding;GO:0000287//magnesium ion binding	GO:0009536//plastid;GO:0005634//nucleus
CL776.Contig32_All	0.0721	0.1412	0.0227	gi|359475496|ref|XP_002268899.2|	22.7	1e-120	PREDICTED: DNA repair protein REV1-like [Vitis vinifera]	gi|359475495|ref|XM_002268863.2|	155	3e-34	PREDICTED: Vitis vinifera DNA repair protein REV1-like (LOC100247553), mRNA	sp|A3EWL3|REV1_ARATH	344	1e-103	DNA repair protein REV1 OS=Arabidopsis thaliana GN=REV1 PE=2 SV=1	--	--	--	--	--	K03515	1e-121	395	vvi:100247553	DNA repair protein REV1 [EC:2.7.7.-]	GO:0006974//response to DNA damage stimulus;GO:0007155//cell adhesion;GO:0045010//actin nucleation;GO:0016926//protein desumoylation;GO:0006259//DNA metabolic process;GO:0010090//trichome morphogenesis;GO:0050665//hydrogen peroxide biosynthetic process;GO:0010224//response to UV-B;GO:0010228//vegetative to reproductive phase transition of meristem	GO:0003887//DNA-directed DNA polymerase activity	GO:0043231//intracellular membrane-bounded organelle;GO:0044444//cytoplasmic part
CL776.Contig33_All	0	0.1575	0.038	gi|359475496|ref|XP_002268899.2|	53.5	2e-18	PREDICTED: DNA repair protein REV1-like [Vitis vinifera]	gi|188532154|gb|EU543190.1|	73.8	5e-10	Persea americana RNA polymerase II largest subunit (rpb1) mRNA, partial cds	sp|A3EWL3|REV1_ARATH	50.1	5e-14	DNA repair protein REV1 OS=Arabidopsis thaliana GN=REV1 PE=2 SV=1	--	--	--	--	--	K03515	2e-19	62.4	vvi:100247553	DNA repair protein REV1 [EC:2.7.7.-]	GO:0006261//DNA-dependent DNA replication;GO:0007155//cell adhesion;GO:0045010//actin nucleation;GO:0016926//protein desumoylation;GO:0010090//trichome morphogenesis;GO:0050665//hydrogen peroxide biosynthetic process;GO:0010224//response to UV-B;GO:0010228//vegetative to reproductive phase transition of meristem;GO:0006281//DNA repair	GO:0003887//DNA-directed DNA polymerase activity;GO:0003684//damaged DNA binding;GO:0000287//magnesium ion binding	GO:0009536//plastid;GO:0005634//nucleus
CL776.Contig35_All	0	0.0807	0	gi|359475496|ref|XP_002268899.2|	22.7	1e-120	PREDICTED: DNA repair protein REV1-like [Vitis vinifera]	gi|359475495|ref|XM_002268863.2|	155	2e-34	PREDICTED: Vitis vinifera DNA repair protein REV1-like (LOC100247553), mRNA	sp|A3EWL3|REV1_ARATH	344	1e-103	DNA repair protein REV1 OS=Arabidopsis thaliana GN=REV1 PE=2 SV=1	--	--	--	--	--	K03515	1e-121	395	vvi:100247553	DNA repair protein REV1 [EC:2.7.7.-]	GO:0006974//response to DNA damage stimulus;GO:0007155//cell adhesion;GO:0045010//actin nucleation;GO:0016926//protein desumoylation;GO:0006259//DNA metabolic process;GO:0010090//trichome morphogenesis;GO:0050665//hydrogen peroxide biosynthetic process;GO:0010224//response to UV-B;GO:0010228//vegetative to reproductive phase transition of meristem	GO:0003887//DNA-directed DNA polymerase activity	GO:0043231//intracellular membrane-bounded organelle;GO:0044444//cytoplasmic part
CL776.Contig36_All	0.1408	0.2413	0.0333	gi|359475496|ref|XP_002268899.2|	62.4	6e-22	PREDICTED: DNA repair protein REV1-like [Vitis vinifera]	gi|188532154|gb|EU543190.1|	73.8	5e-10	Persea americana RNA polymerase II largest subunit (rpb1) mRNA, partial cds	sp|A3EWL3|REV1_ARATH	60.1	5e-18	DNA repair protein REV1 OS=Arabidopsis thaliana GN=REV1 PE=2 SV=1	--	--	--	--	--	K03515	6e-23	65.9	vvi:100247553	DNA repair protein REV1 [EC:2.7.7.-]	GO:0010224//response to UV-B;GO:0044249//cellular biosynthetic process;GO:0006281//DNA repair	GO:0003887//DNA-directed DNA polymerase activity;GO:0003684//damaged DNA binding;GO:0000287//magnesium ion binding	GO:0009536//plastid
CL776.Contig37_All	0.1769	0.3119	0.1337	gi|359475496|ref|XP_002268899.2|	62.4	6e-22	PREDICTED: DNA repair protein REV1-like [Vitis vinifera]	gi|188532154|gb|EU543190.1|	73.8	5e-10	Persea americana RNA polymerase II largest subunit (rpb1) mRNA, partial cds	sp|A3EWL3|REV1_ARATH	60.1	5e-18	DNA repair protein REV1 OS=Arabidopsis thaliana GN=REV1 PE=2 SV=1	--	--	--	--	--	K03515	6e-23	65.9	vvi:100247553	DNA repair protein REV1 [EC:2.7.7.-]	GO:0010224//response to UV-B;GO:0044249//cellular biosynthetic process;GO:0006281//DNA repair	GO:0003887//DNA-directed DNA polymerase activity;GO:0003684//damaged DNA binding;GO:0000287//magnesium ion binding	GO:0009536//plastid
CL776.Contig44_All	0.347	0.6797	0.2049	gi|359475496|ref|XP_002268899.2|	62.4	3e-22	PREDICTED: DNA repair protein REV1-like [Vitis vinifera]	gi|188532154|gb|EU543190.1|	73.8	4e-10	Persea americana RNA polymerase II largest subunit (rpb1) mRNA, partial cds	sp|A3EWL3|REV1_ARATH	60.1	4e-18	DNA repair protein REV1 OS=Arabidopsis thaliana GN=REV1 PE=2 SV=1	--	--	--	--	--	K03515	3e-23	66.6	vvi:100247553	DNA repair protein REV1 [EC:2.7.7.-]	GO:0010224//response to UV-B;GO:0044249//cellular biosynthetic process;GO:0006281//DNA repair	GO:0003887//DNA-directed DNA polymerase activity;GO:0003684//damaged DNA binding;GO:0000287//magnesium ion binding	GO:0009536//plastid
CL776.Contig5_All	0	0	0	gi|359475496|ref|XP_002268899.2|	53.5	7e-19	PREDICTED: DNA repair protein REV1-like [Vitis vinifera]	gi|359475495|ref|XM_002268863.2|	63.9	2e-07	PREDICTED: Vitis vinifera DNA repair protein REV1-like (LOC100247553), mRNA	sp|A3EWL3|REV1_ARATH	50.1	2e-14	DNA repair protein REV1 OS=Arabidopsis thaliana GN=REV1 PE=2 SV=1	--	--	--	--	--	K03515	7e-20	62.4	vvi:100247553	DNA repair protein REV1 [EC:2.7.7.-]	GO:0006261//DNA-dependent DNA replication;GO:0007155//cell adhesion;GO:0045010//actin nucleation;GO:0016926//protein desumoylation;GO:0010090//trichome morphogenesis;GO:0050665//hydrogen peroxide biosynthetic process;GO:0010224//response to UV-B;GO:0010228//vegetative to reproductive phase transition of meristem;GO:0006281//DNA repair	GO:0003887//DNA-directed DNA polymerase activity;GO:0003684//damaged DNA binding;GO:0000287//magnesium ion binding	GO:0009536//plastid;GO:0005634//nucleus
CL776.Contig8_All	0.1553	0.2282	0.0367	gi|359475496|ref|XP_002268899.2|	50.4	2e-17	PREDICTED: DNA repair protein REV1-like [Vitis vinifera]	gi|188532154|gb|EU543190.1|	73.8	5e-10	Persea americana RNA polymerase II largest subunit (rpb1) mRNA, partial cds	sp|A3EWL3|REV1_ARATH	50.1	2e-13	DNA repair protein REV1 OS=Arabidopsis thaliana GN=REV1 PE=2 SV=1	--	--	--	--	--	K03515	2e-18	62.4	vvi:100247553	DNA repair protein REV1 [EC:2.7.7.-]	GO:0006261//DNA-dependent DNA replication;GO:0007155//cell adhesion;GO:0045010//actin nucleation;GO:0016926//protein desumoylation;GO:0010090//trichome morphogenesis;GO:0050665//hydrogen peroxide biosynthetic process;GO:0010224//response to UV-B;GO:0010228//vegetative to reproductive phase transition of meristem;GO:0006281//DNA repair	GO:0003887//DNA-directed DNA polymerase activity;GO:0003684//damaged DNA binding;GO:0000287//magnesium ion binding	GO:0009536//plastid;GO:0005634//nucleus
CL776.Contig9_All	0.036	0.1764	0	gi|359475496|ref|XP_002268899.2|	62.4	6e-22	PREDICTED: DNA repair protein REV1-like [Vitis vinifera]	gi|188532154|gb|EU543190.1|	73.8	5e-10	Persea americana RNA polymerase II largest subunit (rpb1) mRNA, partial cds	sp|A3EWL3|REV1_ARATH	60.1	5e-18	DNA repair protein REV1 OS=Arabidopsis thaliana GN=REV1 PE=2 SV=1	--	--	--	--	--	K03515	6e-23	65.9	vvi:100247553	DNA repair protein REV1 [EC:2.7.7.-]	GO:0010224//response to UV-B;GO:0044249//cellular biosynthetic process;GO:0006281//DNA repair	GO:0003887//DNA-directed DNA polymerase activity;GO:0003684//damaged DNA binding;GO:0000287//magnesium ion binding	GO:0009536//plastid
CL778.Contig2_All	6.6702	6.1969	7.5999	gi|297743269|emb|CBI36136.3|	1170.2	0	unnamed protein product [Vitis vinifera]	gi|359482595|ref|XM_002279445.2|	202	2e-48	PREDICTED: Vitis vinifera uncharacterized LOC100243006 (LOC100243006), mRNA	--	--	--	--	--	--	--	--	--	--	--	--	--	--	GO:0007165//signal transduction	GO:0005488//binding	-
CL7782.Contig3_All	9.4692	5.3226	6.2644	gi|359484975|ref|XP_002266565.2|	27.3	0	PREDICTED: cadmium/zinc-transporting ATPase 3-like [Vitis vinifera]	gi|261597298|gb|GU011710.1|	168	2e-38	Tabebuia rosea microsatellite D9_seg22 sequence	sp|Q9SZW4|HMA2_ARATH	956	0	Cadmium/zinc-transporting ATPase HMA2 OS=Arabidopsis thaliana GN=HMA2 PE=2 SV=1	BH4036	381	4e-105	COG2217	Cation transport ATPase	K01534	0	963	aly:ARALYDRAFT_657042	Cd2+/Zn2+-exporting ATPase [EC:3.6.3.3 3.6.3.5]	GO:0006829//zinc ion transport;GO:0015691//cadmium ion transport;GO:0055069//zinc ion homeostasis;GO:0032025//response to cobalt ion;GO:0006754//ATP biosynthetic process;GO:0010043//response to zinc ion;GO:0046686//response to cadmium ion	GO:0015434//cadmium-transporting ATPase activity;GO:0046872//metal ion binding;GO:0016463;GO:0043682//copper-transporting ATPase activity;GO:0005524//ATP binding;GO:0005515//protein binding	GO:0016021//integral to membrane;GO:0009506//plasmodesma;GO:0005886//plasma membrane
CL7864.Contig2_All	0.1789	1.2089	0.8112	gi|359492622|ref|XP_002282350.2|	1721.1	0	PREDICTED: uncharacterized protein LOC100267859 [Vitis vinifera]	gi|356552183|ref|XM_003544401.1|	325	2e-85	PREDICTED: Glycine max uncharacterized protein LOC100820584 (LOC100820584), mRNA	--	--	--	--	--	--	--	--	--	--	--	--	--	--	GO:0019375//galactolipid biosynthetic process;GO:0045892//negative regulation of transcription, DNA-dependent;GO:0016036//cellular response to phosphate starvation	GO:0004722//protein serine/threonine phosphatase activity	GO:0005739//mitochondrion;GO:0016020//membrane;GO:0005783//endoplasmic reticulum
CL7931.Contig3_All	0.7325	0.8969	1.0814	gi|307136170|gb|ADN34011.1|	296.6	6e-79	translation initiation factor [Cucumis melo subsp. melo]	gi|317175243|gb|HQ527462.1|	67.9	3e-08	Gossypium herbaceum clone NBRI_D_EYT27PB02C2APH simple sequence repeat marker, mRNA sequence	--	--	--	--	--	--	--	--	--	--	--	--	--	--	-	-	-
CL7980.Contig1_All	0	0	0.22	--	--	--	--	--	--	--	--	--	--	--	--	--	--	--	--	--	--	--	--	--	--	-	-	-
CL7980.Contig2_All	4.4295	3.7188	4.3843	--	--	--	--	--	--	--	--	--	--	--	--	--	--	--	--	--	--	--	--	--	--	-	-	-
CL7981.Contig1_All	3.5831	4.6178	3.6971	gi|225465361|ref|XP_002276138.1|	482.6	5e-135	PREDICTED: cell division cycle protein 123 homolog [Vitis vinifera]	gi|332656411|gb|CP002687.1|	91.7	2e-15	Arabidopsis thaliana chromosome 4, complete sequence	--	--	--	--	--	--	--	--	--	--	--	--	--	--	GO:0006457//protein folding;GO:0009644//response to high light intensity;GO:0034976//response to endoplasmic reticulum stress;GO:0010197//polar nucleus fusion;GO:0042542//response to hydrogen peroxide;GO:0009408//response to heat;GO:0051301//cell division	-	GO:0005737//cytoplasm
CL7981.Contig2_All	2.6363	3.32	3.2736	gi|225465361|ref|XP_002276138.1|	441.8	1e-122	PREDICTED: cell division cycle protein 123 homolog [Vitis vinifera]	gi|332656411|gb|CP002687.1|	91.7	2e-15	Arabidopsis thaliana chromosome 4, complete sequence	sp|P0C8Q9|Y5902_ARATH	125	6e-29	Uncharacterized protein At5g19025 OS=Arabidopsis thaliana GN=At5g19025 PE=2 SV=3	YDR032c	62.4	2e-09	COG0655	Multimeric flavodoxin WrbA	K03809	3e-21	101	vvi:100232919	Trp repressor binding protein	GO:0006457//protein folding;GO:0009644//response to high light intensity;GO:0034976//response to endoplasmic reticulum stress;GO:0010197//polar nucleus fusion;GO:0042542//response to hydrogen peroxide;GO:0009408//response to heat;GO:0051301//cell division	-	GO:0005737//cytoplasm
CL7981.Contig3_All	8.8921	15.5527	12.7732	gi|225443994|ref|XP_002274599.1|	476.5	4e-133	PREDICTED: cell division cycle protein 123 homolog [Vitis vinifera]	gi|332656411|gb|CP002687.1|	95.6	1e-16	Arabidopsis thaliana chromosome 4, complete sequence	--	--	--	--	--	--	--	--	--	--	--	--	--	--	GO:0006457//protein folding;GO:0009644//response to high light intensity;GO:0034976//response to endoplasmic reticulum stress;GO:0010197//polar nucleus fusion;GO:0042542//response to hydrogen peroxide;GO:0009408//response to heat;GO:0051301//cell division	-	GO:0005737//cytoplasm
CL8041.Contig5_All	1726.7	2200.23	2008.25	--	--	--	--	--	--	--	--	--	--	--	--	--	--	--	--	--	--	--	--	--	--	-	-	-
CL805.Contig1_All	4.4955	3.6239	2.9694	gi|225434341|ref|XP_002276454.1|	55.8	2e-06	PREDICTED: uncharacterized protein LOC100256951 [Vitis vinifera]	--	--	--	--	--	--	--	--	--	--	--	--	--	--	--	--	--	--	-	-	-
CL805.Contig2_All	2.9637	2.4063	1.5842	gi|225434341|ref|XP_002276454.1|	55.8	2e-06	PREDICTED: uncharacterized protein LOC100256951 [Vitis vinifera]	--	--	--	--	--	--	--	--	--	--	--	--	--	--	--	--	--	--	-	-	-
CL805.Contig3_All	15.8423	9.6493	10.1881	--	--	--	--	--	--	--	--	--	--	--	--	--	--	--	--	--	K11323	8e-06	47.8	vcn:VOLCADRAFT_121342	histone arginine demethylase JMJD6 [EC:1.14.11.-]	-	-	-
CL805.Contig4_All	6.301	4.3014	4.8256	gi|255586582|ref|XP_002533925.1|	54.3	4e-06	Sodium/potassium/calcium exchanger, putative [Ricinus communis] >gi|223526105|gb|EEF28454.1| Sodium/potassium/calcium exchanger, putative [Ricinus communis]	--	--	--	--	--	--	--	--	--	--	--	--	--	K11323	5e-06	50.8	vcn:VOLCADRAFT_121342	histone arginine demethylase JMJD6 [EC:1.14.11.-]	-	-	-
CL805.Contig5_All	19.7663	12.109	12.5839	gi|302839795|ref|XP_002951454.1|	75.5	3e-12	hypothetical protein VOLCADRAFT_101987 [Volvox carteri f. nagariensis] >gi|300263429|gb|EFJ47630.1| hypothetical protein VOLCADRAFT_101987 [Volvox carteri f. nagariensis]	--	--	--	--	sp|Q7Y180|AN322_ORYSJ	62	1e-09	Acidic leucine-rich nuclear phosphoprotein 32-related protein 2 OS=Oryza sativa subsp. japonica GN=Os03g0668900 PE=2 SV=1	YOR054c	68.6	4e-11	COG0452	Phosphopantothenoylcysteine synthetase/decarboxylase	K14692	3e-11	68.6	vvi:100252487	solute carrier family 30 (zinc transporter), member 5	-	-	-
CL806.Contig1_All	8.8294	11.1037	9.9897	--	--	--	--	--	--	--	--	--	--	--	--	--	--	--	--	--	--	--	--	--	--	-	-	-
CL8107.Contig1_All	4734.11	2289.1	2567.35	gi|357488189|ref|XP_003614382.1|	743.4	0	hypothetical protein MTR_5g050970 [Medicago truncatula] >gi|355515717|gb|AES97340.1| hypothetical protein MTR_5g050970 [Medicago truncatula]	gi|2687433|gb|AF036493.1|AF036493	2999	0	Tragopogon dubius large subunit 26S ribosomal RNA gene, partial sequence	--	--	--	--	--	--	--	--	--	--	--	--	--	--	-	-	-
CL8109.Contig2_All	8.1287	9.0111	7.541	gi|255560515|ref|XP_002521272.1|	704.9	0	protein phosphatase 2c, putative [Ricinus communis] >gi|223539540|gb|EEF41128.1| protein phosphatase 2c, putative [Ricinus communis]	gi|47105024|gb|BT013609.1|	406	1e-110	Lycopersicon esculentum clone 132379R, mRNA sequence	sp|Q5PNS9|P2C64_ARATH	619	3e-177	Probable protein phosphatase 2C 64 OS=Arabidopsis thaliana GN=At4g38520 PE=2 SV=1	SPAC2G11.07c	83.6	2e-15	COG0631	Serine/threonine protein phosphatase	K01090	1e-18	94	sbi:SORBI_01g038410	protein phosphatase [EC:3.1.3.16]	GO:0006470//protein dephosphorylation	GO:0046872//metal ion binding;GO:0004722//protein serine/threonine phosphatase activity	GO:0008287//protein serine/threonine phosphatase complex
CL8132.Contig2_All	4.1334	3.0007	3.193	gi|359478029|ref|XP_002264970.2|	1501.9	0	PREDICTED: DNA topoisomerase 3-beta-1-like [Vitis vinifera]	gi|359478028|ref|XM_002264934.2|	726	0	PREDICTED: Vitis vinifera DNA topoisomerase 3-beta-1-like (LOC100260076), mRNA	--	--	--	--	SPBC16G5.12c	346	1e-94	COG0550	Topoisomerase IA	K03165	0	1501	vvi:100260076	DNA topoisomerase III [EC:5.99.1.2]	GO:0006268//DNA unwinding involved in replication;GO:0048573//photoperiodism, flowering;GO:0006265//DNA topological change	GO:0003917//DNA topoisomerase type I activity	GO:0009536//plastid;GO:0005694//chromosome;GO:0005576//extracellular region
CL8166.Contig1_All	8.915	3.9143	4.3566	--	--	--	--	--	--	--	--	--	--	--	--	--	--	--	--	--	--	--	--	--	--	-	-	-
CL8166.Contig2_All	9.9665	9.1292	10.6369	--	--	--	--	--	--	--	--	--	--	--	--	--	--	--	--	--	--	--	--	--	--	-	-	-
CL8171.Contig2_All	11.1685	10.2286	10.9466	gi|302144034|emb|CBI23139.3|	450.3	0	unnamed protein product [Vitis vinifera]	gi|359490858|ref|XM_002268489.2|	317	3e-83	PREDICTED: Vitis vinifera histone-lysine N-methyltransferase ATX4-like (LOC100246975), mRNA	sp|Q9SUE7|ATX4_ARATH	765	0	Histone-lysine N-methyltransferase ATX4 OS=Arabidopsis thaliana GN=ATX4 PE=2 SV=3	YHR119w	154	1e-36	COG2940	Proteins containing SET domain	K11422	5e-37	155	cme:CMG025C	histone-lysine N-methyltransferase SETD1 [EC:2.1.1.43]	GO:0034968//histone lysine methylation;GO:0009294//DNA mediated transformation;GO:0006355//regulation of transcription, DNA-dependent	GO:0008270//zinc ion binding;GO:0018024//histone-lysine N-methyltransferase activity;GO:0003677//DNA binding	GO:0009506//plasmodesma;GO:0005634//nucleus
CL8176.Contig1_All	3.3179	1.6773	3.0336	gi|15240239|ref|NP_198559.1|	53.1	2e-06	uncharacterized protein [Arabidopsis thaliana] >gi|332006804|gb|AED94187.1| uncharacterized protein [Arabidopsis thaliana]	gi|29243205|dbj|AB106678.1|	79.8	3e-12	Matricaria recutita abp1beta1 gene for putative auxin binding protein 1 beta1, complete cds	--	--	--	--	YOR054c	50.4	2e-06	COG0452	Phosphopantothenoylcysteine synthetase/decarboxylase	K12041	7e-06	48.5	ota:Ot01g00050	solute carrier family 9 (sodium/hydrogen exchanger), member 6/7	-	-	-
CL8253.Contig4_All	1.0568	0.7627	0.7357	gi|224146051|ref|XP_002325861.1|	466.8	2e-130	predicted protein [Populus trichocarpa] >gi|222862736|gb|EEF00243.1| predicted protein [Populus trichocarpa]	gi|356525200|ref|XM_003531167.1|	151	2e-33	PREDICTED: Glycine max microfibrillar-associated protein 1-like (LOC100785354), mRNA	sp|P13983|EXTN_TOBAC	71.2	1e-12	Extensin OS=Nicotiana tabacum GN=HRGPNT3 PE=2 SV=1	aq_2032	50.4	6e-06	COG0532	Translation initiation factor 2 (IF-2; GTPase)	K13110	2e-131	466	pop:POPTR_809557	microfibrillar-associated protein 1	-	-	GO:0005576//extracellular region;GO:0005634//nucleus;GO:0009507//chloroplast
CL8265.Contig1_All	1.1292	36.1416	14.7068	gi|296081204|emb|CBI18230.3|	203.4	8e-51	unnamed protein product [Vitis vinifera]	gi|164458461|gb|EU164420.1|	133	6e-28	Solanum lycopersicum RAP2.6-like protein gene, complete cds	sp|Q9FGF8|ABR1_ARATH	147	2e-35	Ethylene-responsive transcription factor ABR1 OS=Arabidopsis thaliana GN=ABR1 PE=2 SV=1	--	--	--	--	--	K09286	8e-30	130	ath:AT1G43160	EREBP-like factor	-	-	-
CL827.Contig1_All	4.6907	3.9053	3.767	--	--	--	--	gi|359487847|ref|XM_002274796.2|	60	1e-06	PREDICTED: Vitis vinifera pre-rRNA-processing protein TSR2 homolog-like (LOC100267566), mRNA	--	--	--	--	--	--	--	--	--	--	--	--	--	--	-	-	-
CL8303.Contig1_All	6.2806	7.3643	6.4868	gi|356524175|ref|XP_003530707.1|	56.6	2e-06	PREDICTED: pre-mRNA-splicing factor CWC22 homolog [Glycine max]	gi|356546224|ref|XM_003541482.1|	603	1e-169	PREDICTED: Glycine max pre-mRNA-splicing factor CWC22 homolog (LOC100788669), mRNA	sp|Q8H0U8|RH42_ARATH	121	2e-27	DEAD-box ATP-dependent RNA helicase 42 OS=Arabidopsis thaliana GN=RH42 PE=1 SV=2	YLR106c	70.1	2e-11	COG5271	AAA ATPase containing von Willebrand factor type A (vWA) domain	K13100	0	1070	gmx:100814050	pre-mRNA-splicing factor CWC22	GO:0016070//RNA metabolic process;GO:0006412//translation	GO:0003677//DNA binding;GO:0003723//RNA binding	GO:0005634//nucleus;GO:0005829//cytosol;GO:0009536//plastid
CL8303.Contig3_All	4.6935	5.1531	4.5787	gi|356524175|ref|XP_003530707.1|	62	6e-08	PREDICTED: pre-mRNA-splicing factor CWC22 homolog [Glycine max]	gi|356546224|ref|XM_003541482.1|	617	1e-173	PREDICTED: Glycine max pre-mRNA-splicing factor CWC22 homolog (LOC100788669), mRNA	sp|Q8H0U8|RH42_ARATH	122	2e-27	DEAD-box ATP-dependent RNA helicase 42 OS=Arabidopsis thaliana GN=RH42 PE=1 SV=2	YLR106c	69.3	4e-11	COG5271	AAA ATPase containing von Willebrand factor type A (vWA) domain	K13100	0	1073	gmx:100814050	pre-mRNA-splicing factor CWC22	GO:0016070//RNA metabolic process;GO:0006412//translation	GO:0003677//DNA binding;GO:0003723//RNA binding	GO:0005634//nucleus;GO:0005829//cytosol;GO:0009536//plastid
CL8318.Contig1_All	0.5123	0.4077	0.3025	gi|224099451|ref|XP_002311489.1|	198	0	predicted protein [Populus trichocarpa] >gi|222851309|gb|EEE88856.1| predicted protein [Populus trichocarpa]	gi|225319583|dbj|AK324144.1|	145	2e-31	Solanum lycopersicum cDNA, clone: LEFL1072CC06, HTC in leaf	sp|Q9ZU40|QSOX2_ARATH	483	0	Sulfhydryl oxidase 2 OS=Arabidopsis thaliana GN=QSOX2 PE=2 SV=2	ECU06g1090	52.4	3e-06	COG5054	Mitochondrial sulfhydryl oxidase involved in the biogenesis of cytosolic Fe/S proteins	K09580	8e-10	59.3	osa:4335906	protein disulfide-isomerase A1 [EC:5.3.4.1]	GO:0043157//response to cation stress;GO:0045454//cell redox homeostasis;GO:0043268//positive regulation of potassium ion transport;GO:0055114//oxidation-reduction process	GO:0009055//electron carrier activity;GO:0020037//heme binding;GO:0016972//thiol oxidase activity;GO:0016853//isomerase activity	GO:0005768//endosome;GO:0005794//Golgi apparatus;GO:0005618//cell wall;GO:0005576//extracellular region;GO:0005802//trans-Golgi network
CL8318.Contig3_All	1.6982	2.0527	1.5021	gi|357444573|ref|XP_003592564.1|	197.2	0	Protein disulfide-isomerase [Medicago truncatula] >gi|355481612|gb|AES62815.1| Protein disulfide-isomerase [Medicago truncatula]	gi|225319583|dbj|AK324144.1|	137	4e-29	Solanum lycopersicum cDNA, clone: LEFL1072CC06, HTC in leaf	sp|Q9ZU40|QSOX2_ARATH	478	0	Sulfhydryl oxidase 2 OS=Arabidopsis thaliana GN=QSOX2 PE=2 SV=2	ECU06g1090	52.4	3e-06	COG5054	Mitochondrial sulfhydryl oxidase involved in the biogenesis of cytosolic Fe/S proteins	K09580	7e-10	59.3	osa:4335906	protein disulfide-isomerase A1 [EC:5.3.4.1]	GO:0043157//response to cation stress;GO:0045454//cell redox homeostasis;GO:0043268//positive regulation of potassium ion transport;GO:0055114//oxidation-reduction process	GO:0009055//electron carrier activity;GO:0020037//heme binding;GO:0016972//thiol oxidase activity;GO:0016853//isomerase activity	GO:0005768//endosome;GO:0005794//Golgi apparatus;GO:0005618//cell wall;GO:0005576//extracellular region;GO:0005802//trans-Golgi network
CL8375.Contig2_All	6.861	7.6007	7.3763	gi|359488331|ref|XP_002277688.2|	333.2	5e-90	PREDICTED: receptor-like protein kinase FERONIA [Vitis vinifera]	--	--	--	--	sp|Q9SCZ4|FERON_ARATH	317	1e-86	Receptor-like protein kinase FERONIA OS=Arabidopsis thaliana GN=FER PE=1 SV=1	YAR019c	103	9e-22	COG0515	Serine/threonine protein kinase	K04733	6e-89	326	aly:ARALYDRAFT_916421	interleukin-1 receptor-associated kinase 4 [EC:2.7.11.1]	GO:0006468//protein phosphorylation	GO:0004713//protein tyrosine kinase activity;GO:0005524//ATP binding;GO:0004674//protein serine/threonine kinase activity	GO:0016023//cytoplasmic membrane-bounded vesicle
CL8436.Contig3_All	0.8779	0.1228	0.474	--	--	--	--	--	--	--	--	--	--	--	--	--	--	--	--	--	--	--	--	--	--	-	-	-
CL844.Contig20_All	23.5949	10.1306	13.2532	gi|224078846|ref|XP_002305651.1|	454.9	8e-127	f-box family protein [Populus trichocarpa] >gi|222848615|gb|EEE86162.1| f-box family protein [Populus trichocarpa]	gi|225319643|dbj|AK324204.1|	75.8	7e-11	Solanum lycopersicum cDNA, clone: LEFL1073CG05, HTC in leaf	sp|Q7XVM8|TIR1B_ORYSJ	352	2e-97	Transport inhibitor response 1-like protein Os04g0395600 OS=Oryza sativa subsp. japonica GN=Os04g0395600 PE=2 SV=1	--	--	--	--	--	K14485	2e-92	337	vvi:100233127	transport inhibitor response 1	GO:0010103//stomatal complex morphogenesis;GO:0048443//stamen development;GO:0002237//response to molecule of bacterial origin;GO:0010152//pollen maturation;GO:0009734//auxin mediated signaling pathway	GO:0000822//inositol hexakisphosphate binding;GO:0010011//auxin binding;GO:0004842//ubiquitin-protein ligase activity	GO:0005774//vacuolar membrane;GO:0005634//nucleus
CL8463.Contig2_All	2.3319	1.3021	1.1942	gi|296086650|emb|CBI32285.3|	750	0	unnamed protein product [Vitis vinifera]	gi|225436832|ref|XR_077670.1|	75.8	2e-10	PREDICTED: Vitis vinifera uncharacterized LOC100259581 (LOC100259581), miscRNA	--	--	--	--	--	--	--	--	--	--	--	--	--	--	-	-	-
CL8463.Contig3_All	2.8813	2.2846	1.8148	gi|296086650|emb|CBI32285.3|	226.9	1e-57	unnamed protein product [Vitis vinifera]	gi|225436832|ref|XR_077670.1|	75.8	2e-10	PREDICTED: Vitis vinifera uncharacterized LOC100259581 (LOC100259581), miscRNA	--	--	--	--	--	--	--	--	--	--	--	--	--	--	-	-	-
CL847.Contig3_All	3.1189	2.286	1.744	gi|255543433|ref|XP_002512779.1|	256.5	1e-66	zinc finger protein, putative [Ricinus communis] >gi|223547790|gb|EEF49282.1| zinc finger protein, putative [Ricinus communis]	gi|302834590|ref|XM_002948812.1|	61.9	3e-06	Volvox carteri f. nagariensis hypothetical protein, mRNA	sp|Q8W468|ARI8_ARATH	84.3	4e-16	Probable E3 ubiquitin-protein ligase ARI8 OS=Arabidopsis thaliana GN=ARI8 PE=2 SV=1	--	--	--	--	--	K11975	5e-29	128	smo:SELMODRAFT_48577	E3 ubiquitin-protein ligase RNF144 [EC:6.3.2.19]	-	-	-
CL847.Contig4_All	0.7389	0.8072	0.537	gi|255543433|ref|XP_002512779.1|	256.5	1e-66	zinc finger protein, putative [Ricinus communis] >gi|223547790|gb|EEF49282.1| zinc finger protein, putative [Ricinus communis]	gi|302834590|ref|XM_002948812.1|	61.9	3e-06	Volvox carteri f. nagariensis hypothetical protein, mRNA	sp|Q8W468|ARI8_ARATH	84.3	3e-16	Probable E3 ubiquitin-protein ligase ARI8 OS=Arabidopsis thaliana GN=ARI8 PE=2 SV=1	--	--	--	--	--	K11975	4e-29	128	smo:SELMODRAFT_48577	E3 ubiquitin-protein ligase RNF144 [EC:6.3.2.19]	-	-	-
CL8499.Contig1_All	1.2689	1.1185	1.0789	gi|359497135|ref|XP_002265462.2|	134.4	6e-31	PREDICTED: uncharacterized protein LOC100242437, partial [Vitis vinifera]	gi|224116061|ref|XM_002317161.1|	63.9	1e-07	Populus trichocarpa predicted protein, mRNA	--	--	--	--	--	--	--	--	--	--	--	--	--	--	-	-	-
CL8499.Contig2_All	3.645	3.0451	2.7348	gi|388517015|gb|AFK46569.1|	137.9	9e-32	unknown [Medicago truncatula]	gi|224116061|ref|XM_002317161.1|	63.9	2e-07	Populus trichocarpa predicted protein, mRNA	--	--	--	--	--	--	--	--	--	K11294	5e-07	52.4	ppp:PHYPADRAFT_167900	nucleolin	-	-	-
CL8611.Contig1_All	35.888	25.7552	25.2884	gi|225429321|ref|XP_002271502.1|	439.5	6e-122	PREDICTED: uncharacterized protein LOC100267925 [Vitis vinifera] >gi|296083095|emb|CBI22499.3| unnamed protein product [Vitis vinifera]	gi|225320030|dbj|AK324400.1|	155	2e-34	Solanum lycopersicum cDNA, clone: LEFL1077BH07, HTC in leaf	--	--	--	--	--	--	--	--	--	--	--	--	--	--	GO:0015996//chlorophyll catabolic process	-	GO:0009507//chloroplast
CL8611.Contig2_All	89.1952	70.7732	71.9138	--	--	--	--	gi|392512966|emb|FO082269.1|	60	1e-06	Bathycoccus prasinos genomic : Chromosome_10	--	--	--	--	--	--	--	--	--	--	--	--	--	--	-	-	-
CL863.Contig2_All	11.4227	0	0	--	--	--	--	--	--	--	--	--	--	--	--	--	--	--	--	--	--	--	--	--	--	-	-	-
CL8636.Contig2_All	6.6642	2.611	4.0296	gi|224118414|ref|XP_002331476.1|	649.4	0	predicted protein [Populus trichocarpa] >gi|222873554|gb|EEF10685.1| predicted protein [Populus trichocarpa]	gi|148469860|gb|EF378609.1|	274	3e-70	Nicotiana tabacum serine carboxypeptidase III (SCP2) mRNA, complete cds	sp|P37891|CBP3_ORYSJ	629	2e-180	Serine carboxypeptidase 3 OS=Oryza sativa subsp. japonica GN=CBP3 PE=2 SV=1	SPAC19G12.10c_2	272	1e-72	COG2939	Carboxypeptidase C (cathepsin A)	K13289	0	649	pop:POPTR_1117480	cathepsin A (carboxypeptidase C) [EC:3.4.16.5]	GO:0006508//proteolysis	GO:0004185//serine-type carboxypeptidase activity	GO:0005789//endoplasmic reticulum membrane;GO:0005773//vacuole;GO:0005777//peroxisome;GO:0016023//cytoplasmic membrane-bounded vesicle
CL8665.Contig2_All	2.8924	3.8136	4.099	--	--	--	--	--	--	--	--	--	--	--	--	--	--	--	--	--	--	--	--	--	--	-	-	-
CL8678.Contig1_All	9.9891	13.83	14.4757	gi|356508967|ref|XP_003523224.1|	587.4	2e-166	PREDICTED: 2-oxoisovalerate dehydrogenase subunit alpha, mitochondrial-like [Glycine max]	gi|225431714|ref|XM_002265130.1|	163	7e-37	PREDICTED: Vitis vinifera 2-oxoisovalerate dehydrogenase subunit alpha, mitochondrial-like (LOC100258429), mRNA	sp|P52901|ODPA1_ARATH	144	2e-34	Pyruvate dehydrogenase E1 component subunit alpha-1, mitochondrial OS=Arabidopsis thaliana GN=At1g59900 PE=1 SV=2	TVN0102	243	8e-64	COG1071	Pyruvate/2-oxoglutarate dehydrogenase complex, dehydrogenase (E1) component, eukaryotic type, alpha subunit	K00166	1e-165	581	aly:ARALYDRAFT_350155	2-oxoisovalerate dehydrogenase E1 component, alpha subunit [EC:1.2.4.4]	GO:0055114//oxidation-reduction process	GO:0003863//3-methyl-2-oxobutanoate dehydrogenase (2-methylpropanoyl-transferring) activity	GO:0005739//mitochondrion
CL8686.Contig2_All	1.3852	2.9849	1.9631	--	--	--	--	--	--	--	--	--	--	--	--	--	--	--	--	--	--	--	--	--	--	-	-	-
CL8795.Contig1_All	7.2454	7.7116	6.9823	gi|225431655|ref|XP_002263531.1|	480.7	2e-134	PREDICTED: uncharacterized protein LOC100255141 [Vitis vinifera]	gi|225317768|dbj|AK323125.1|	77.8	3e-11	Solanum lycopersicum cDNA, clone: LEFL1049DB12, HTC in leaf	--	--	--	--	YBR287w	73.6	8e-13	COG0679	Predicted permeases	K07088	4e-118	423	pop:POPTR_853491		GO:0009926//auxin polar transport	GO:0009672//auxin:hydrogen symporter activity	-
CL8864.Contig1_All	3.3661	1.7584	2.2262	--	--	--	--	--	--	--	--	--	--	--	--	--	--	--	--	--	--	--	--	--	--	-	-	-
CL889.Contig3_All	1.6923	1.013	1.0659	gi|297738463|emb|CBI27664.3|	95.9	5e-19	unnamed protein product [Vitis vinifera]	gi|242381261|emb|FP096732.1|	77.8	1e-11	Phyllostachys edulis cDNA clone: bphylf045e11, full insert sequence	--	--	--	--	--	--	--	--	--	--	--	--	--	--	-	-	-
CL892.Contig1_All	3.2137	2.7304	2.9524	gi|255570428|ref|XP_002526173.1|	1609.7	0	suppressor of ty, putative [Ricinus communis] >gi|223534550|gb|EEF36249.1| suppressor of ty, putative [Ricinus communis]	gi|224105298|ref|XM_002313723.1|	309	1e-80	Populus trichocarpa global transcription factor group (GTA902), mRNA	sp|Q9SCQ7|AN32_ARATH	68.2	3e-11	Acidic leucine-rich nuclear phosphoprotein 32-related protein OS=Arabidopsis thaliana GN=At3g50690 PE=2 SV=1	YML010w	263	2e-69	COG5164	Transcription elongation factor	K15172	0	1609	rcu:RCOM_0138850	transcription elongation factor SPT5	GO:0006412//translation;GO:0032968//positive regulation of transcription elongation from RNA polymerase II promoter;GO:0006352//DNA-dependent transcription, initiation;GO:0000394//RNA splicing, via endonucleolytic cleavage and ligation	GO:0003735//structural constituent of ribosome;GO:0003700//sequence-specific DNA binding transcription factor activity	GO:0005840//ribosome;GO:0005634//nucleus
CL892.Contig2_All	4.6295	4.9123	3.2075	gi|255570428|ref|XP_002526173.1|	312.8	3e-84	suppressor of ty, putative [Ricinus communis] >gi|223534550|gb|EEF36249.1| suppressor of ty, putative [Ricinus communis]	gi|334186402|ref|NM_116904.5|	95.6	7e-17	Arabidopsis thaliana global transcription factor group A2 (GTA2) mRNA, complete cds	sp|Q9SCQ7|AN32_ARATH	68.2	6e-12	Acidic leucine-rich nuclear phosphoprotein 32-related protein OS=Arabidopsis thaliana GN=At3g50690 PE=2 SV=1	YML010w	90.1	4e-18	COG5164	Transcription elongation factor	K15172	4e-85	312	rcu:RCOM_0138850	transcription elongation factor SPT5	GO:0006412//translation;GO:0032968//positive regulation of transcription elongation from RNA polymerase II promoter	GO:0003735//structural constituent of ribosome;GO:0003700//sequence-specific DNA binding transcription factor activity	GO:0005840//ribosome;GO:0005634//nucleus
CL8927.Contig2_All	18.3425	10.8562	12.1336	gi|225432051|ref|XP_002280268.1|	986.5	0	PREDICTED: beta-glucosidase-like SFR2, chloroplastic-like [Vitis vinifera]	gi|359477099|ref|XM_002280232.2|	361	2e-96	PREDICTED: Vitis vinifera beta-glucosidase-like SFR2, chloroplastic-like (LOC100241487), mRNA	sp|Q8L6H7|SFR2_ORYSJ	874	0	Beta-glucosidase-like SFR2, chloroplastic OS=Oryza sativa subsp. japonica GN=SFR2 PE=2 SV=1	SSO3019	162	2e-39	COG2723	Beta-glucosidase/6-phospho-beta-glucosidase/beta-galactosidase	K01188	1e-30	133	sbi:SORBI_06g019840	beta-glucosidase [EC:3.2.1.21]	GO:0000023//maltose metabolic process;GO:0019252//starch biosynthetic process;GO:0050826//response to freezing;GO:0019761//glucosinolate biosynthetic process	GO:0043169//cation binding;GO:0080079//cellobiose glucosidase activity	GO:0005739//mitochondrion;GO:0016023//cytoplasmic membrane-bounded vesicle;GO:0009707//chloroplast outer membrane
CL8979.Contig2_All	14.2039	12.1248	12.0404	gi|225428342|ref|XP_002283154.1|	848.6	0	PREDICTED: glutamyl-tRNA synthetase, chloroplastic/mitochondrial [Vitis vinifera] >gi|297744457|emb|CBI37719.3| unnamed protein product [Vitis vinifera]	gi|47105228|gb|BT013813.1|	281	1e-72	Lycopersicon esculentum clone 132734F, mRNA sequence	sp|Q43794|SYE_TOBAC	842	0	Glutamate--tRNA ligase, chloroplastic/mitochondrial OS=Nicotiana tabacum PE=2 SV=1	BS_gltX	383	8e-106	COG0008	Glutamyl- and glutaminyl-tRNA synthetases	K01885	0	848	vvi:100250310	glutamyl-tRNA synthetase [EC:6.1.1.17]	GO:0018106//peptidyl-histidine phosphorylation;GO:0009658//chloroplast organization;GO:0007005//mitochondrion organization;GO:0010105//negative regulation of ethylene mediated signaling pathway;GO:0006424//glutamyl-tRNA aminoacylation;GO:0048481//ovule development	GO:0005515//protein binding;GO:0000155//two-component sensor activity;GO:0051740//ethylene binding;GO:0004818//glutamate-tRNA ligase activity;GO:0005524//ATP binding	GO:0016020//membrane;GO:0009570//chloroplast stroma;GO:0005783//endoplasmic reticulum;GO:0005739//mitochondrion
CL899.Contig1_All	4.2718	2.6151	1.1771	gi|359493461|ref|XP_002265921.2|	139	1e-32	PREDICTED: uncharacterized protein LOC100249450 [Vitis vinifera]	gi|225460401|ref|XM_002265275.1|	63.9	1e-07	PREDICTED: Vitis vinifera probable peptide/nitrate transporter At1g22540-like (LOC100249337), mRNA	sp|Q0WP01|PTR9_ARATH	122	5e-29	Probable peptide/nitrate transporter At1g22540 OS=Arabidopsis thaliana GN=At1g22540 PE=2 SV=1	--	--	--	--	--	K14638	3e-19	91.3	pop:POPTR_804521	solute carrier family 15 (peptide/histidine transporter), member 3/4	GO:0006857//oligopeptide transport;GO:0009624//response to nematode	GO:0005215//transporter activity	GO:0005886//plasma membrane
CL900.Contig1_All	8.6541	4.3695	6.1495	gi|302141668|emb|CBI18871.3|	577.8	2e-163	unnamed protein product [Vitis vinifera]	gi|349714333|emb|FQ391729.1|	248	2e-62	Vitis vinifera clone SS0AFA9YM16	sp|Q6NPN9|DWA2_ARATH	540	2e-153	WD repeat-containing protein DWA2 OS=Arabidopsis thaliana GN=DWA2 PE=1 SV=1	YGL073w	92.8	3e-18	COG5169	Heat shock transcription factor	K13341	3e-14	79.3	ppp:PHYPADRAFT_135905	peroxin-7	GO:0009788//negative regulation of abscisic acid mediated signaling pathway;GO:0009749//response to glucose stimulus;GO:0006281//DNA repair;GO:0009744//response to sucrose stimulus;GO:0010100//negative regulation of photomorphogenesis;GO:0009750//response to fructose stimulus;GO:0042732//D-xylose metabolic process;GO:0016567//protein ubiquitination;GO:0048608//reproductive structure development	GO:0005515//protein binding;GO:0000166//nucleotide binding	GO:0080008//Cul4-RING ubiquitin ligase complex;GO:0005634//nucleus
CL9055.Contig2_All	5.3968	5.1522	5.6797	gi|225440690|ref|XP_002280296.1|	330.5	2e-89	PREDICTED: GDSL esterase/lipase CPRD49 [Vitis vinifera] >gi|297740208|emb|CBI30390.3| unnamed protein product [Vitis vinifera]	gi|356539966|ref|XM_003538416.1|	91.7	1e-15	PREDICTED: Glycine max uncharacterized protein LOC100499873, transcript variant 2 (LOC100499873), mRNA	sp|Q9SRM5|CPR49_ARATH	301	5e-82	GDSL esterase/lipase CPRD49 OS=Arabidopsis thaliana GN=CPRD49 PE=2 SV=1	YOR126c	83.2	6e-16	COG2755	Lysophospholipase L1 and related esterases	--	--	--	--	--	GO:0006629//lipid metabolic process	GO:0004091//carboxylesterase activity	GO:0048046//apoplast
CL9077.Contig1_All	0.2229	0.2183	0.2106	--	--	--	--	--	--	--	--	--	--	--	--	--	--	--	--	--	--	--	--	--	--	-	-	-
CL9077.Contig2_All	0	0	0	--	--	--	--	--	--	--	--	--	--	--	--	--	--	--	--	--	--	--	--	--	--	-	-	-
CL9077.Contig3_All	5.7891	3.4652	3.6897	--	--	--	--	--	--	--	--	--	--	--	--	--	--	--	--	--	--	--	--	--	--	-	-	-
CL9080.Contig5_All	1.4437	5.1976	3.7971	gi|225451387|ref|XP_002264962.1|	574.7	1e-162	PREDICTED: isoprenylcysteine alpha-carbonyl methylesterase ICME [Vitis vinifera] >gi|296087101|emb|CBI33475.3| unnamed protein product [Vitis vinifera]	gi|225451386|ref|XM_002264926.1|	157	4e-35	PREDICTED: Vitis vinifera isoprenylcysteine alpha-carbonyl methylesterase ICME-like (LOC100263542), mRNA	sp|Q1PET6|ICML2_ARATH	560	1e-159	Probable isoprenylcysteine alpha-carbonyl methylesterase ICMEL2 OS=Arabidopsis thaliana GN=ICMEL2 PE=2 SV=1	Rv0220	91.7	4e-18	COG0657	Esterase/lipase	K15889	1e-163	574	vvi:100263542	prenylcysteine alpha-carboxyl methylesterase [EC:3.1.1.-]	GO:0009062//fatty acid catabolic process;GO:0009737//response to abscisic acid stimulus	GO:0004091//carboxylesterase activity;GO:0010296//prenylcysteine methylesterase activity	GO:0000139//Golgi membrane;GO:0005789//endoplasmic reticulum membrane;GO:0005576//extracellular region;GO:0009507//chloroplast
CL9147.Contig3_All	2.5744	3.3415	2.8871	gi|255541870|ref|XP_002511999.1|	98.2	0	RNA binding protein, putative [Ricinus communis] >gi|223549179|gb|EEF50668.1| RNA binding protein, putative [Ricinus communis]	gi|225455801|ref|XM_002271520.1|	119	2e-23	PREDICTED: Vitis vinifera G patch domain-containing protein 1-like (LOC100242404), mRNA	sp|Q2QKB3|U2A2A_WHEAT	59.3	1e-08	Splicing factor U2af large subunit A OS=Triticum aestivum GN=U2AF65A PE=2 SV=1	SPAC140.02	51.6	8e-06	COG0724	RNA-binding proteins (RRM domain)	K13123	0	913	rcu:RCOM_1618490	G patch domain-containing protein 1	GO:0022402//cell cycle process;GO:0035196//production of miRNAs involved in gene silencing by miRNA;GO:0009926//auxin polar transport;GO:0010087//phloem or xylem histogenesis;GO:0000956//nuclear-transcribed mRNA catabolic process;GO:0030422//production of siRNA involved in RNA interference;GO:0009734//auxin mediated signaling pathway	GO:0070883//pre-miRNA binding;GO:0005515//protein binding;GO:0070878//primary miRNA binding	GO:0005634//nucleus
CL9170.Contig3_All	11.6411	6.9104	7.8322	gi|225435806|ref|XP_002285757.1|	370.2	3e-101	PREDICTED: uncharacterized protein LOC100265613 [Vitis vinifera]	gi|359478474|ref|XM_002285721.2|	272	7e-70	PREDICTED: Vitis vinifera uncharacterized LOC100265613 (LOC100265613), mRNA	--	--	--	--	--	--	--	--	--	--	--	--	--	--	GO:0010103//stomatal complex morphogenesis;GO:0016226//iron-sulfur cluster assembly;GO:0006353//DNA-dependent transcription, termination;GO:0042793//transcription from plastid promoter;GO:0045893//positive regulation of transcription, DNA-dependent;GO:0009073//aromatic amino acid family biosynthetic process	GO:0003723//RNA binding	GO:0005739//mitochondrion;GO:0009507//chloroplast
CL9186.Contig4_All	4.2163	3.8389	3.5908	gi|225451465|ref|XP_002270554.1|	335.1	1e-90	PREDICTED: zinc finger protein 511 [Vitis vinifera] >gi|147815339|emb|CAN67772.1| hypothetical protein VITISV_010523 [Vitis vinifera] >gi|296082337|emb|CBI21342.3| unnamed protein product [Vitis vinifera]	gi|225451464|ref|XM_002270518.1|	123	4e-25	PREDICTED: Vitis vinifera zinc finger protein 511-like (LOC100249687), mRNA	--	--	--	--	--	--	--	--	--	--	--	--	--	--	-	GO:0003676//nucleic acid binding;GO:0008270//zinc ion binding	GO:0005634//nucleus
CL9206.Contig1_All	8.8268	6.6441	5.7653	gi|350538853|ref|NP_001234362.1|	486.1	9e-136	GAMYB-like2 [Solanum lycopersicum] >gi|121281634|gb|ABM53274.1| GAMYB-like2 [Solanum lycopersicum]	gi|350538738|ref|NM_001247428.1|	176	6e-41	Solanum lycopersicum GAMyb-like1 (LOC100037511), mRNA >gi|121281631|gb|EF175474.1| Solanum lycopersicum GAMyb-like1 mRNA, complete cds	sp|Q0JIC2|GAM1_ORYSJ	305	7e-83	Transcription factor GAMYB OS=Oryza sativa subsp. japonica GN=GAM1 PE=2 SV=1	ECU11g1690	115	3e-25	COG5147	Myb superfamily proteins, including transcription factors and mRNA splicing factors	K09422	2e-136	484	vvi:100246221	myb proto-oncogene protein, plant	GO:0009987//cellular process;GO:0050789//regulation of biological process	-	-
CL9251.Contig1_All	45.9024	25.3806	27.3966	gi|255571695|ref|XP_002526791.1|	901.4	0	ankyrin repeat-containing protein, putative [Ricinus communis] >gi|223533867|gb|EEF35597.1| ankyrin repeat-containing protein, putative [Ricinus communis]	gi|295843814|gb|AC235732.3|	325	1e-85	Solanum lycopersicum chromosome 5 clone C05HBa0210G09, complete sequence	sp|Q9C7A2|Y3236_ARATH	874	0	Ankyrin repeat-containing protein At3g12360 OS=Arabidopsis thaliana GN=At3g12360 PE=2 SV=1	RSc0257	86.7	1e-16	COG0666	FOG: Ankyrin repeat	K06694	3e-14	79	mtr:MTR_5g043640	26S proteasome non-ATPase regulatory subunit 10	GO:0009651//response to salt stress;GO:0009860//pollen tube growth;GO:0034613//cellular protein localization;GO:0009827//plant-type cell wall modification	GO:0005515//protein binding	GO:0009536//plastid;GO:0005634//nucleus;GO:0005886//plasma membrane
CL928.Contig3_All	0.7848	0.4941	0.7414	gi|75250280|sp|Q94KE1.1|PMTA_ARATH	891.3	0	RecName: Full=Probable methyltransferase PMT10 >gi|14194107|gb|AAK56248.1|AF367259_1 At1g77260/T14N5_19 [Arabidopsis thaliana] >gi|20334726|gb|AAM16224.1| At1g77260/T14N5_19 [Arabidopsis thaliana]	gi|225459682|ref|XM_002285851.1|	361	2e-96	PREDICTED: Vitis vinifera probable methyltransferase PMT10-like (LOC100248795), mRNA	sp|Q94KE1|PMTA_ARATH	891	0	Probable methyltransferase PMT10 OS=Arabidopsis thaliana GN=At1g77260 PE=2 SV=1	--	--	--	--	--	K01115	1e-11	52.8	vcn:VOLCADRAFT_99471	phospholipase D [EC:3.1.4.4]	GO:0032259//methylation	GO:0008270//zinc ion binding;GO:0008168//methyltransferase activity	GO:0005802//trans-Golgi network;GO:0005794//Golgi apparatus;GO:0005768//endosome
CL928.Contig4_All	0.085	0.0555	0	gi|75250280|sp|Q94KE1.1|PMTA_ARATH	891.7	0	RecName: Full=Probable methyltransferase PMT10 >gi|14194107|gb|AAK56248.1|AF367259_1 At1g77260/T14N5_19 [Arabidopsis thaliana] >gi|20334726|gb|AAM16224.1| At1g77260/T14N5_19 [Arabidopsis thaliana]	gi|225459682|ref|XM_002285851.1|	361	2e-96	PREDICTED: Vitis vinifera probable methyltransferase PMT10-like (LOC100248795), mRNA	sp|Q94KE1|PMTA_ARATH	891	0	Probable methyltransferase PMT10 OS=Arabidopsis thaliana GN=At1g77260 PE=2 SV=1	--	--	--	--	--	K01115	3e-10	47.8	vcn:VOLCADRAFT_99471	phospholipase D [EC:3.1.4.4]	GO:0032259//methylation	GO:0008270//zinc ion binding;GO:0008168//methyltransferase activity	GO:0005802//trans-Golgi network;GO:0005794//Golgi apparatus;GO:0005768//endosome
CL928.Contig5_All	0.0565	0	0	gi|75250280|sp|Q94KE1.1|PMTA_ARATH	891.3	0	RecName: Full=Probable methyltransferase PMT10 >gi|14194107|gb|AAK56248.1|AF367259_1 At1g77260/T14N5_19 [Arabidopsis thaliana] >gi|20334726|gb|AAM16224.1| At1g77260/T14N5_19 [Arabidopsis thaliana]	gi|225459682|ref|XM_002285851.1|	361	2e-96	PREDICTED: Vitis vinifera probable methyltransferase PMT10-like (LOC100248795), mRNA	sp|Q94KE1|PMTA_ARATH	891	0	Probable methyltransferase PMT10 OS=Arabidopsis thaliana GN=At1g77260 PE=2 SV=1	--	--	--	--	--	K01051	7e-11	49.3	gmx:100776781	pectinesterase [EC:3.1.1.11]	GO:0032259//methylation	GO:0008270//zinc ion binding;GO:0008168//methyltransferase activity	GO:0005802//trans-Golgi network;GO:0005794//Golgi apparatus;GO:0005768//endosome
CL928.Contig6_All	0.1403	0.1099	0.106	gi|75250280|sp|Q94KE1.1|PMTA_ARATH	891.7	0	RecName: Full=Probable methyltransferase PMT10 >gi|14194107|gb|AAK56248.1|AF367259_1 At1g77260/T14N5_19 [Arabidopsis thaliana] >gi|20334726|gb|AAM16224.1| At1g77260/T14N5_19 [Arabidopsis thaliana]	gi|225459682|ref|XM_002285851.1|	361	2e-96	PREDICTED: Vitis vinifera probable methyltransferase PMT10-like (LOC100248795), mRNA	sp|Q94KE1|PMTA_ARATH	891	0	Probable methyltransferase PMT10 OS=Arabidopsis thaliana GN=At1g77260 PE=2 SV=1	--	--	--	--	--	K01115	1e-11	52.8	vcn:VOLCADRAFT_99471	phospholipase D [EC:3.1.4.4]	GO:0032259//methylation	GO:0008270//zinc ion binding;GO:0008168//methyltransferase activity	GO:0005802//trans-Golgi network;GO:0005794//Golgi apparatus;GO:0005768//endosome
CL9292.Contig5_All	12.6571	5.4529	7.4327	gi|224061172|ref|XP_002300362.1|	1849.7	0	multidrug resistance protein ABC transporter family [Populus trichocarpa] >gi|222847620|gb|EEE85167.1| multidrug resistance protein ABC transporter family [Populus trichocarpa]	gi|359494288|ref|XM_003634705.1|	274	6e-70	PREDICTED: Vitis vinifera ABC transporter C family member 3-like (LOC100265300), mRNA	sp|Q9LK64|AB3C_ARATH	1783	0	ABC transporter C family member 3 OS=Arabidopsis thaliana GN=ABCC3 PE=1 SV=1	YDR135c	751	0	COG1132	ABC-type multidrug transport system, ATPase and permease components	K05666	0	672	olu:OSTLU_35503	ATP-binding cassette, subfamily C (CFTR/MRP), member 2	GO:0055085//transmembrane transport;GO:0055114//oxidation-reduction process;GO:0006200//ATP catabolic process	GO:0010290//chlorophyll catabolite transmembrane transporter activity;GO:0005524//ATP binding;GO:0032440//2-alkenal reductase [NAD(P)] activity;GO:0015431//glutathione S-conjugate-exporting ATPase activity	GO:0016021//integral to membrane;GO:0000325//plant-type vacuole;GO:0009506//plasmodesma;GO:0005774//vacuolar membrane;GO:0005886//plasma membrane;GO:0048046//apoplast
CL9404.Contig1_All	11.2859	6.2379	7.4688	gi|225441066|ref|XP_002284049.1|	386.7	1e-105	PREDICTED: E3 ubiquitin-protein ligase UPL7 [Vitis vinifera] >gi|297740027|emb|CBI30209.3| unnamed protein product [Vitis vinifera]	gi|225441065|ref|XM_002284013.1|	644	0	PREDICTED: Vitis vinifera E3 ubiquitin-protein ligase UPL7-like (LOC100247661), mRNA	sp|Q9SCQ2|UPL7_ARATH	1043	0	E3 ubiquitin-protein ligase UPL7 OS=Arabidopsis thaliana GN=UPL7 PE=2 SV=1	SPAC167.07c	336	2e-91	COG5021	Ubiquitin-protein ligase	K10588	0	1126	gmx:100527169	ubiquitin-protein ligase E3 B [EC:6.3.2.19]	GO:0042787//protein ubiquitination involved in ubiquitin-dependent protein catabolic process	GO:0004842//ubiquitin-protein ligase activity	GO:0005634//nucleus;GO:0000151//ubiquitin ligase complex
CL941.Contig1_All	8.1987	12.198	9.8051	gi|297743098|emb|CBI35965.3|	172.9	2e-42	unnamed protein product [Vitis vinifera]	gi|215399774|gb|FJ481144.1|	198	5e-48	Achillea millefolium clone AmK436 microsatellite sequence	sp|Q9SU25|T2FA_ARATH	52.4	2e-07	Transcription initiation factor IIF subunit alpha OS=Arabidopsis thaliana GN=RAP74 PE=1 SV=1	YLR106c	52.8	5e-07	COG5271	AAA ATPase containing von Willebrand factor type A (vWA) domain	K01785	2e-08	57	ath:AT5G15140	aldose 1-epimerase [EC:5.1.3.3]	-	-	-
CL9422.Contig1_All	1.6424	0.9831	0.7759	gi|224095529|ref|XP_002310406.1|	52.8	5e-06	predicted protein [Populus trichocarpa] >gi|222853309|gb|EEE90856.1| predicted protein [Populus trichocarpa]	gi|157074238|gb|AC209533.1|	79.8	3e-12	Solanum lycopersicum DNA sequence from clone LE_HBa-140M1 on chromosome 12, complete sequence	--	--	--	--	--	--	--	--	--	K15102	6e-09	59.3	rcu:RCOM_1445550	solute carrier family 25 (mitochondrial phosphate transporter), member 3	GO:0031047//gene silencing by RNA;GO:0042127//regulation of cell proliferation;GO:0006275//regulation of DNA replication;GO:0000911//cytokinesis by cell plate formation;GO:0051567//histone H3-K9 methylation;GO:0045010//actin nucleation;GO:0010389//regulation of G2/M transition of mitotic cell cycle;GO:0051225//spindle assembly;GO:0006342//chromatin silencing;GO:0006306//DNA methylation;GO:0042023…	GO:0008017//microtubule binding;GO:0016209//antioxidant activity	GO:0009941//chloroplast envelope;GO:0005874//microtubule;GO:0005634//nucleus
CL9422.Contig3_All	2.6658	1.4506	0.9328	gi|302143320|emb|CBI21881.3|	64.3	1e-09	unnamed protein product [Vitis vinifera]	gi|157074238|gb|AC209533.1|	79.8	3e-12	Solanum lycopersicum DNA sequence from clone LE_HBa-140M1 on chromosome 12, complete sequence	--	--	--	--	--	--	--	--	--	K15102	5e-09	59.3	rcu:RCOM_1445550	solute carrier family 25 (mitochondrial phosphate transporter), member 3	GO:0031047//gene silencing by RNA;GO:0042127//regulation of cell proliferation;GO:0006275//regulation of DNA replication;GO:0000911//cytokinesis by cell plate formation;GO:0051567//histone H3-K9 methylation;GO:0045010//actin nucleation;GO:0010389//regulation of G2/M transition of mitotic cell cycle;GO:0051225//spindle assembly;GO:0006342//chromatin silencing;GO:0006306//DNA methylation;GO:0042023…	GO:0016491//oxidoreductase activity;GO:0008017//microtubule binding;GO:0016209//antioxidant activity	GO:0009941//chloroplast envelope;GO:0005874//microtubule;GO:0005634//nucleus
CL9422.Contig4_All	2.3742	1.4798	0.9176	gi|224132916|ref|XP_002327911.1|	53.1	2e-06	predicted protein [Populus trichocarpa] >gi|222837320|gb|EEE75699.1| predicted protein [Populus trichocarpa]	gi|157074238|gb|AC209533.1|	79.8	3e-12	Solanum lycopersicum DNA sequence from clone LE_HBa-140M1 on chromosome 12, complete sequence	--	--	--	--	--	--	--	--	--	K15102	4e-09	59.3	rcu:RCOM_1445550	solute carrier family 25 (mitochondrial phosphate transporter), member 3	GO:0031047//gene silencing by RNA;GO:0042127//regulation of cell proliferation;GO:0006275//regulation of DNA replication;GO:0000911//cytokinesis by cell plate formation;GO:0051567//histone H3-K9 methylation;GO:0045010//actin nucleation;GO:0010389//regulation of G2/M transition of mitotic cell cycle;GO:0051225//spindle assembly;GO:0006342//chromatin silencing;GO:0006306//DNA methylation;GO:0042023…	GO:0008017//microtubule binding;GO:0016209//antioxidant activity	GO:0009941//chloroplast envelope;GO:0005874//microtubule;GO:0005634//nucleus
CL9490.Contig1_All	1.4616	1.2393	1.3397	gi|307066606|gb|ADN23834.1|	1317	0	RSH1 [Ipomoea nil]	gi|225437433|ref|XM_002272118.1|	846	0	PREDICTED: Vitis vinifera GTP pyrophosphokinase-like (LOC100257335), mRNA	--	--	--	--	DR1838	371	3e-102	COG0317	Guanosine polyphosphate pyrophosphohydrolases/synthetases	--	--	--	--	--	GO:0006629//lipid metabolic process;GO:0009611//response to wounding;GO:0015969//guanosine tetraphosphate metabolic process	GO:0046872//metal ion binding;GO:0008728//GTP diphosphokinase activity;GO:0008081//phosphoric diester hydrolase activity	GO:0009507//chloroplast
CL9507.Contig2_All	7.9086	6.7957	6.2801	gi|255560677|ref|XP_002521352.1|	235	2e-60	Nuclear transcription factor Y subunit A-3, putative [Ricinus communis] >gi|223539430|gb|EEF41020.1| Nuclear transcription factor Y subunit A-3, putative [Ricinus communis]	gi|255560676|ref|XM_002521306.1|	60	6e-06	Ricinus communis Nuclear transcription factor Y subunit A-3, putative, mRNA	sp|Q93ZH2|NFYA3_ARATH	171	1e-42	Nuclear transcription factor Y subunit A-3 OS=Arabidopsis thaliana GN=NFYA3 PE=2 SV=2	SPBC725.11c	84.3	4e-16	COG5224	CCAAT-binding factor, subunit B	K08064	5e-38	157	sbi:SORBI_01g045500	nuclear transcription factor Y, alpha	GO:0006355//regulation of transcription, DNA-dependent	GO:0003700//sequence-specific DNA binding transcription factor activity	GO:0016023//cytoplasmic membrane-bounded vesicle
CL9511.Contig1_All	9.0152	7.6388	4.7319	gi|255559356|ref|XP_002520698.1|	52.8	8e-06	U1 small nuclear ribonucleoprotein C, putative [Ricinus communis] >gi|223540083|gb|EEF41660.1| U1 small nuclear ribonucleoprotein C, putative [Ricinus communis]	gi|356568653|ref|XM_003552477.1|	77.8	2e-11	PREDICTED: Glycine max sedoheptulose-1,7-bisphosphatase, chloroplastic-like, transcript variant 2 (LOC100786122), mRNA	sp|P46285|S17P_WHEAT	47.8	9e-06	Sedoheptulose-1,7-bisphosphatase, chloroplastic OS=Triticum aestivum PE=2 SV=1	--	--	--	--	--	K11095	8e-07	52.8	rcu:RCOM_0556840	U1 small nuclear ribonucleoprotein C	-	-	-
CL955.Contig8_All	0.1598	0.2086	0.2012	gi|346425871|gb|AEO27498.1|	105.9	1e-21	MYB2 [Chrysanthemum x morifolium]	--	--	--	--	sp|Q9FDW1|MYB44_ARATH	81.6	8e-16	Transcription factor MYB44 OS=Arabidopsis thaliana GN=MYB44 PE=2 SV=1	ECU11g1690	67.4	5e-11	COG5147	Myb superfamily proteins, including transcription factors and mRNA splicing factors	K09422	3e-19	94.7	rcu:RCOM_1153840	myb proto-oncogene protein, plant	-	-	-
CL9567.Contig1_All	0.5992	0.2515	0.4852	gi|147819688|emb|CAN76392.1|	73.6	3e-12	hypothetical protein VITISV_011465 [Vitis vinifera]	--	--	--	--	sp|Q1PES7|Y3622_ARATH	73.2	1e-13	B3 domain-containing protein At3g06220 OS=Arabidopsis thaliana GN=At3g06220 PE=2 SV=1	--	--	--	--	--	--	--	--	--	--	GO:0003002//regionalization;GO:0006355//regulation of transcription, DNA-dependent;GO:0048449//floral organ formation;GO:0048438//floral whorl development	-	-
CL9567.Contig2_All	2.4371	0.9422	1.5148	gi|147819688|emb|CAN76392.1|	73.9	4e-12	hypothetical protein VITISV_011465 [Vitis vinifera]	--	--	--	--	sp|Q9SZ05|Y3440_ARATH	76.6	2e-14	B3 domain-containing protein At4g34400 OS=Arabidopsis thaliana GN=At4g34400 PE=2 SV=2	--	--	--	--	--	--	--	--	--	--	GO:0006355//regulation of transcription, DNA-dependent	-	-
CL9589.Contig4_All	4.7367	8.002	5.8301	gi|225423495|ref|XP_002269214.1|	584.3	1e-165	PREDICTED: probable leucine-rich repeat receptor-like protein kinase At1g35710 [Vitis vinifera] >gi|297738074|emb|CBI27275.3| unnamed protein product [Vitis vinifera]	gi|359472527|ref|XM_002269178.2|	607	1e-170	PREDICTED: Vitis vinifera probable leucine-rich repeat receptor-like protein kinase At1g35710 (LOC100243945), mRNA	sp|Q9LP24|Y1571_ARATH	155	7e-38	Probable leucine-rich repeat receptor-like protein kinase At1g35710 OS=Arabidopsis thaliana GN=At1g35710 PE=2 SV=1	MA2301_1	90.1	9e-18	COG4886	Leucine-rich repeat (LRR) protein	K13420	3e-40	164	vvi:100253808	LRR receptor-like serine/threonine-protein kinase FLS2 [EC:2.7.11.1]	GO:0055114//oxidation-reduction process;GO:0010103//stomatal complex morphogenesis;GO:0048443//stamen development;GO:0002237//response to molecule of bacterial origin;GO:0016310//phosphorylation;GO:0007165//signal transduction	GO:0016301//kinase activity;GO:0032440//2-alkenal reductase [NAD(P)] activity	GO:0005768//endosome;GO:0016023//cytoplasmic membrane-bounded vesicle;GO:0005802//trans-Golgi network;GO:0005794//Golgi apparatus;GO:0005886//plasma membrane
CL9657.Contig1_All	0.7011	0	0.6624	--	--	--	--	--	--	--	--	--	--	--	--	--	--	--	--	--	--	--	--	--	--	-	-	-
CL9657.Contig2_All	0.5459	0	0	--	--	--	--	--	--	--	--	--	--	--	--	--	--	--	--	--	--	--	--	--	--	-	-	-
CL9726.Contig2_All	37.072	31.4981	31.8827	gi|225450657|ref|XP_002278421.1|	66.2	4e-09	PREDICTED: uncharacterized protein LOC100240780 [Vitis vinifera]	gi|189162545|dbj|AP009768.1|	157	1e-34	Lotus japonicus genomic DNA, clone: LjT40E15, TM1928, complete sequence	sp|Q8H181|GTL2_ARATH	333	5e-91	Trihelix transcription factor GTL2 OS=Arabidopsis thaliana GN=At5g28300 PE=2 SV=1	SPCC825.01	74.7	1e-12	COG0488	ATPase components of ABC transporters with duplicated ATPase domains	K03243	3e-20	99.8	pop:POPTR_823158	translation initiation factor 5B	-	-	-
CL9726.Contig3_All	16.0122	14.2849	18.0189	gi|147786914|emb|CAN68896.1|	63.2	3e-09	hypothetical protein VITISV_026040 [Vitis vinifera]	gi|357499628|ref|XM_003620055.1|	73.8	2e-10	Medicago truncatula Disease resistance-like protein GS3-4 (MTR_6g076090) mRNA, complete cds	sp|Q6YSF3|AN321_ORYSJ	63.9	7e-11	Acidic leucine-rich nuclear phosphoprotein 32-related protein 1 OS=Oryza sativa subsp. japonica GN=Os07g0607800 PE=2 SV=1	SPAC27D7.14c	61.2	1e-09	COG0457	FOG: TPR repeat	K11323	2e-13	73.6	vcn:VOLCADRAFT_121342	histone arginine demethylase JMJD6 [EC:1.14.11.-]	-	GO:0005488//binding	-
CL9754.Contig2_All	1.3882	0.5439	0.7869	--	--	--	--	--	--	--	--	--	--	--	--	--	--	--	--	--	--	--	--	--	--	-	-	-
CL9861.Contig2_All	0.6497	0.3712	0.4092	gi|359484139|ref|XP_002267403.2|	131.3	2e-29	PREDICTED: uncharacterized ATP-dependent helicase C23E6.02-like [Vitis vinifera]	--	--	--	--	--	--	--	--	--	--	--	--	--	--	--	--	--	--	GO:0006346//methylation-dependent chromatin silencing;GO:0007267//cell-cell signaling;GO:0045492//xylan biosynthetic process;GO:0006816//calcium ion transport;GO:0010050//vegetative phase change;GO:0000956//nuclear-transcribed mRNA catabolic process;GO:0009855//determination of bilateral symmetry;GO:0006487//protein N-linked glycosylation;GO:0006306//DNA methylation;GO:0010413//glucuronoxylan met…	GO:0046872//metal ion binding;GO:0004386//helicase activity;GO:0003677//DNA binding;GO:0005524//ATP binding	-
CL9861.Contig3_All	5.858	4.7024	5.7843	gi|359484139|ref|XP_002267403.2|	387.9	2e-106	PREDICTED: uncharacterized ATP-dependent helicase C23E6.02-like [Vitis vinifera]	gi|359484138|ref|XM_002267367.2|	71.9	2e-09	PREDICTED: Vitis vinifera uncharacterized LOC100256075 (LOC100256075), mRNA	sp|Q9FF61|SM3L1_ARATH	109	5e-24	Putative SWI/SNF-related matrix-associated actin-dependent regulator of chromatin subfamily A member 3-like 1 OS=Arabidopsis thaliana GN=At5g05130 PE=2 SV=1	SPAC17A2.12	77.4	6e-14	COG0553	Superfamily II DNA/RNA helicases, SNF2 family	K15173	1e-30	132	smo:SELMODRAFT_109740	transcription termination factor 2 [EC:3.6.4.-]	GO:0006346//methylation-dependent chromatin silencing;GO:0007267//cell-cell signaling;GO:0045492//xylan biosynthetic process;GO:0006816//calcium ion transport;GO:0010050//vegetative phase change;GO:0000956//nuclear-transcribed mRNA catabolic process;GO:0009855//determination of bilateral symmetry;GO:0006487//protein N-linked glycosylation;GO:0006306//DNA methylation;GO:0010413//glucuronoxylan met…	GO:0008270//zinc ion binding;GO:0004386//helicase activity;GO:0003677//DNA binding;GO:0005524//ATP binding	GO:0005634//nucleus
CL9874.Contig4_All	1.7621	0.4996	1.2705	gi|224139648|ref|XP_002323210.1|	322	1e-86	predicted protein [Populus trichocarpa] >gi|222867840|gb|EEF04971.1| predicted protein [Populus trichocarpa]	gi|359479147|ref|XM_002266834.2|	75.8	1e-10	PREDICTED: Vitis vinifera E3 ubiquitin-protein ligase RING1-like, transcript variant 1 (LOC100251284), mRNA	sp|Q8LPN7|RNG1L_ARATH	155	7e-38	E3 ubiquitin-protein ligase RING1-like OS=Arabidopsis thaliana GN=At3g19950 PE=2 SV=1	ECU07g0330	55.8	2e-07	COG5540	RING-finger-containing ubiquitin ligase	K11982	1e-87	322	pop:POPTR_652517	E3 ubiquitin-protein ligase RNF115/126 [EC:6.3.2.19]	-	-	GO:0005739//mitochondrion
CL9876.Contig1_All	10.4718	9.5146	9.4381	gi|388508852|gb|AFK42492.1|	269.2	5e-71	unknown [Lotus japonicus]	gi|134303511|gb|EF469899.1|	482	1e-133	Helianthus annuus RFLP probe ZVG40 mRNA sequence	sp|Q9FNP8|RS193_ARATH	256	2e-68	40S ribosomal protein S19-3 OS=Arabidopsis thaliana GN=RPS19C PE=2 SV=1	SPBC649.02	154	2e-37	COG2238	Ribosomal protein S19E (S16A)	K02966	2e-70	264	gmx:100527647	small subunit ribosomal protein S19e	GO:0006412//translation	GO:0016817//hydrolase activity, acting on acid anhydrides;GO:0003735//structural constituent of ribosome	GO:0005730//nucleolus;GO:0005773//vacuole;GO:0009506//plasmodesma;GO:0005618//cell wall;GO:0022627//cytosolic small ribosomal subunit;GO:0016020//membrane
CL9876.Contig2_All	0.4992	0.3492	0.4043	gi|388508852|gb|AFK42492.1|	269.2	5e-71	unknown [Lotus japonicus]	gi|134303511|gb|EF469899.1|	482	1e-133	Helianthus annuus RFLP probe ZVG40 mRNA sequence	sp|Q9FNP8|RS193_ARATH	256	2e-68	40S ribosomal protein S19-3 OS=Arabidopsis thaliana GN=RPS19C PE=2 SV=1	SPBC649.02	154	2e-37	COG2238	Ribosomal protein S19E (S16A)	K02966	2e-70	264	gmx:100527647	small subunit ribosomal protein S19e	GO:0006412//translation	GO:0016817//hydrolase activity, acting on acid anhydrides;GO:0003735//structural constituent of ribosome	GO:0005730//nucleolus;GO:0005773//vacuole;GO:0009506//plasmodesma;GO:0005618//cell wall;GO:0022627//cytosolic small ribosomal subunit;GO:0016020//membrane
CL9935.Contig1_All	10.0591	8.0742	9.641	gi|225443015|ref|XP_002267278.1|	661.8	0	PREDICTED: pentatricopeptide repeat-containing protein At1g52640, mitochondrial-like [Vitis vinifera]	--	--	--	--	sp|Q9SSR6|PPR78_ARATH	570	7e-163	Pentatricopeptide repeat-containing protein At1g52640, mitochondrial OS=Arabidopsis thaliana GN=At1g52640 PE=2 SV=1	--	--	--	--	--	K15336	2e-33	142	vvi:100259391	tRNA (cytosine38-C5)-methyltransferase [EC:2.1.1.204]	-	-	GO:0005739//mitochondrion
CL9938.Contig1_All	6.9059	7.2652	6.283	gi|224085668|ref|XP_002307657.1|	348.2	1e-94	predicted protein [Populus trichocarpa] >gi|222857106|gb|EEE94653.1| predicted protein [Populus trichocarpa]	gi|403044021|ref|NM_001250392.2|	317	1e-83	Glycine max uncharacterized LOC100306343 (LOC100306343), mRNA	sp|Q941D5|VPS2C_ARATH	333	1e-91	Vacuolar protein sorting-associated protein 2 homolog 3 OS=Arabidopsis thaliana GN=VPS2.3 PE=2 SV=1	YKL002w	142	2e-33	COG5491	Conserved protein implicated in secretion	K12192	3e-94	343	gmx:100499888	charged multivesicular body protein 2B	GO:0015031//protein transport;GO:0016192//vesicle-mediated transport	-	GO:0000815//ESCRT III complex
Unigene10085_All	8.8992	7.5426	6.2473	gi|111146936|gb|ABH07409.1|	1408.3	0	putative pol polyprotein [Brassica oleracea var. botrytis]	gi|332656411|gb|CP002687.1|	87.7	9e-14	Arabidopsis thaliana chromosome 4, complete sequence	sp|P10978|POLX_TOBAC	671	0	Retrovirus-related Pol polyprotein from transposon TNT 1-94 OS=Nicotiana tabacum PE=2 SV=1	--	--	--	--	--	K12619	4e-77	288	osa:4349826	5'-3' exoribonuclease 2 [EC:3.1.13.-]	-	-	-
Unigene10086_All	2.5477	1.7824	0.8597	gi|13477077|dbj|BAB02990.1|	50.4	8e-06	retroelement pol polyprotein-like [Arabidopsis thaliana]	--	--	--	--	--	--	--	--	--	--	--	--	--	--	--	--	--	--	-	-	-
Unigene10128_All	18.3685	12.2392	11.9441	gi|356521695|ref|XP_003529487.1|	1151.7	0	PREDICTED: uncharacterized protein LOC100783023 [Glycine max]	gi|356564999|ref|XM_003550685.1|	139	2e-29	PREDICTED: Glycine max uncharacterized protein LOC100782006 (LOC100782006), mRNA	sp|Q0INC5|RH28_ORYSJ	57.8	4e-08	DEAD-box ATP-dependent RNA helicase 28 OS=Oryza sativa subsp. japonica GN=Os12g0481100 PE=2 SV=2	XF1267	73.9	2e-12	COG5297	Cellobiohydrolase A (1,4-beta-cellobiosidase A)	K11323	2e-18	93.6	vcn:VOLCADRAFT_121342	histone arginine demethylase JMJD6 [EC:1.14.11.-]	GO:0006886//intracellular protein transport	-	GO:0005634//nucleus
Unigene10459_All	2.302	3.0063	1.4499	gi|116563473|gb|ABJ99758.1|	92	2e-18	phospholipase C [Nicotiana tabacum]	--	--	--	--	sp|Q39033|PLCD2_ARATH	78.2	1e-15	Phosphoinositide phospholipase C 2 OS=Arabidopsis thaliana GN=PLC2 PE=1 SV=1	--	--	--	--	--	K05857	4e-16	80.9	vvi:100241574	phosphatidylinositol phospholipase C, delta [EC:3.1.4.11]	GO:0051640//organelle localization	GO:0004629//phospholipase C activity	GO:0005886//plasma membrane
Unigene10505_All	11.2709	6.9351	8.1094	gi|297734075|emb|CBI15322.3|	595.1	1e-168	unnamed protein product [Vitis vinifera]	gi|359491360|ref|XM_002265446.2|	77.8	4e-11	PREDICTED: Vitis vinifera kelch domain-containing protein 3-like (LOC100251831), mRNA	sp|Q9MA55|ACBP4_ARATH	121	1e-27	Acyl-CoA-binding domain-containing protein 4 OS=Arabidopsis thaliana GN=ACBP4 PE=1 SV=1	--	--	--	--	--	K15450	4e-28	125	smo:SELMODRAFT_418563	tRNA wybutosine-synthesizing protein 3 [EC:2.1.1.-]	-	-	GO:0044424//intracellular part
Unigene10705_All	6.8035	6.0105	7.8143	gi|255585028|ref|XP_002533224.1|	178.7	2e-44	wd40 protein, putative [Ricinus communis] >gi|223526967|gb|EEF29164.1| wd40 protein, putative [Ricinus communis]	--	--	--	--	--	--	--	--	--	--	--	--	--	K14552	3e-45	178	rcu:RCOM_0546150	NET1-associated nuclear protein 1 (U3 small nucleolar RNA-associated protein 17)	GO:0006606//protein import into nucleus	GO:0000166//nucleotide binding	GO:0005634//nucleus
Unigene10724_All	16.7479	13.3159	12.8171	gi|147777809|emb|CAN64607.1|	821.2	0	hypothetical protein VITISV_030583 [Vitis vinifera]	gi|84874515|gb|DQ338537.1|	281	1e-72	Saussurea involucrata SGT1 protein-like (Sgt1) mRNA, complete cds	sp|Q9LSM5|SGT1_ARATH	739	0	Protein SGT1 homolog At5g65490 OS=Arabidopsis thaliana GN=At5g65490 PE=2 SV=1	--	--	--	--	--	K11323	7e-06	51.2	vcn:VOLCADRAFT_121342	histone arginine demethylase JMJD6 [EC:1.14.11.-]	-	-	GO:0009507//chloroplast
Unigene10751_All	8.0763	5.0022	6.3961	gi|225445067|ref|XP_002280299.1|	70.5	1e-11	PREDICTED: arginyl-tRNA synthetase-like [Vitis vinifera]	--	--	--	--	--	--	--	--	--	--	--	--	--	K01887	1e-12	70.5	vvi:100261143	arginyl-tRNA synthetase [EC:6.1.1.19]	GO:0044249//cellular biosynthetic process;GO:0006139//nucleobase-containing compound metabolic process;GO:0044281//small molecule metabolic process;GO:0009793//embryo development ending in seed dormancy	-	GO:0009507//chloroplast
Unigene10855_All	42.9419	43.1452	43.3081	gi|225429143|ref|XP_002274729.1|	100.1	9e-20	PREDICTED: uncharacterized protein LOC100259947 isoform 1 [Vitis vinifera] >gi|359475528|ref|XP_003631696.1| PREDICTED: uncharacterized protein LOC100259947 isoform 2 [Vitis vinifera]	gi|290755772|gb|AC240204.1|	61.9	2e-06	Solanum lycopersicum strain Heinz 1706 chromosome 1 clone hba-33m2 map 1, complete sequence	sp|P31568|YCF2_OENPI	75.5	8e-14	Protein ycf2 (Fragment) OS=Oenothera picensis GN=ycf2 PE=3 SV=1	YLR106c	70.9	6e-12	COG5271	AAA ATPase containing von Willebrand factor type A (vWA) domain	K11323	1e-13	76.6	vcn:VOLCADRAFT_121342	histone arginine demethylase JMJD6 [EC:1.14.11.-]	-	-	GO:0043231//intracellular membrane-bounded organelle
Unigene10857_All	66.4481	28.5979	49.1141	gi|255583336|ref|XP_002532429.1|	615.1	1e-174	conserved hypothetical protein [Ricinus communis] >gi|223527849|gb|EEF29944.1| conserved hypothetical protein [Ricinus communis]	gi|225460671|ref|XM_002266159.1|	145	2e-31	PREDICTED: Vitis vinifera trihelix transcription factor GT-2-like (LOC100241901), mRNA	sp|Q39117|TGT2_ARATH	448	7e-126	Trihelix transcription factor GT-2 OS=Arabidopsis thaliana GN=GT-2 PE=2 SV=1	ftsK	66.6	2e-10	COG1674	DNA segregation ATPase FtsK/SpoIIIE and related proteins	K15178	4e-08	58.9	smo:SELMODRAFT_90698	RNA polymerase-associated protein RTF1	-	-	-
[truncated: 383 more rows]
